# Supplementary material for: HIF1α-AS1 is a DNA:DNA:RNA triplex-forming lncRNA interacting with the HUSH complex
Source: Nat Commun. 2022 Nov 2;13:6563. doi: 10.1038/s41467-022-34252-2 (PMC9630315; doi:10.1038/s41467-022-34252-2)
Supplement: Supplementary file 3 — Supplementary Data 1 [file 41467_2022_34252_MOESM3_ESM.xlsx]

## Sheet: Supplementary Data 1
chr	start	end	name	PeakScore	fold.enrichment	-log10(P value peak enrichment)	minusLOG10(Q)	geneChr	GeneStart	GeneEnd	Symbol	Biotype
chr14	49862515	49862922	GrummtHeLaTRNAseq_peak_30723	1677	28.9225	174.387	167.707	chr14	49861176	49864326	RP11-596C23.6	lincRNA
chr17	19112332	19112636	GrummtHeLaTRNAseq_peak_47479	1506	26.6857	157.038	150.618	chr17	19112000	19112636	RP11-160E2.6	lincRNA
chr3	169764612	169765060	GrummtHeLaTRNAseq_peak_84848	1501	22.9633	156.532	150.115	chr3	169764520	169765060	TERC	lincRNA
chr2	32916140	32916700	GrummtHeLaTRNAseq_peak_65838	1492	23.5612	155.619	149.219	chr2	32825359	32926693	LINC00486	lincRNA
chr1	109100193	109100619	GrummtHeLaTRNAseq_peak_6126	1440	17.9887	150.41	144.082	chr1	109100193	109100619	SCARNA2	lincRNA
chr15	28738210	28738431	GrummtHeLaTRNAseq_peak_33819	1198	31.2616	125.739	119.866	chr15	28719377	28738431	RP11-578F21.6	lincRNA
chr9	35657771	35658018	GrummtHeLaTRNAseq_peak_110908	1128	10.2962	118.599	112.825	chr9	35657751	35658018	RMRP	lincRNA
chr8	127897467	127898040	GrummtHeLaTRNAseq_peak_108649	1125	7.60441	118.32	112.552	chr8	127794526	128187101	PVT1	lincRNA
chr4	118278784	118279775	GrummtHeLaTRNAseq_peak_88015	954	17.4925	100.911	95.4218	chr4	118278709	118285316	SNHG8	lincRNA
chr17	64145970	64146476	GrummtHeLaTRNAseq_peak_51292	925	15.3867	97.968	92.5289	chr17	64145970	64146476	SNHG25	lincRNA
chr21	8395807	8396342	GrummtHeLaTRNAseq_peak_74640	920	4.50228	97.4304	92.0002	chr21	8380643	8454792	CH507-528H12.1	lincRNA
chr7	77695962	77696267	GrummtHeLaTRNAseq_peak_103158	888	13.0537	94.1683	88.8026	chr7	77657659	77696267	APTR	lincRNA
chr8	12664874	12665588	GrummtHeLaTRNAseq_peak_106242	855	17.147	90.8162	85.5333	chr8	12467693	12665588	RP11-419I17.1	lincRNA
chr7	155003448	155004172	GrummtHeLaTRNAseq_peak_105704	808	12.2842	86.0018	80.8317	chr7	155003448	155005703	PAXIP1-AS1	lincRNA
chr9	138230787	138231171	GrummtHeLaTRNAseq_peak_115775	756	24.746	80.6509	75.611	chr9	138217068	138253217	FAM157B	lincRNA
chr1	161454186	161455017	GrummtHeLaTRNAseq_peak_8467	735	9.42571	78.4871	73.5063	chr1	161403409	161470523	RP11-122G18.10	lincRNA
chr10	50009102	50010179	GrummtHeLaTRNAseq_peak_12395	733	10.5749	78.3453	73.3676	chr10	49942056	50011654	LINC00843	lincRNA
chr10	49988283	49989011	GrummtHeLaTRNAseq_peak_12393	728	9.62996	77.8418	72.8769	chr10	49942056	50011654	LINC00843	lincRNA
chr1	629615	629974	GrummtHeLaTRNAseq_peak_40	707	6.85493	75.6592	70.7463	chr1	586071	827796	RP5-857K21.4	lincRNA
chr1	769517	769855	GrummtHeLaTRNAseq_peak_62	707	16.6288	75.6122	70.7004	chr1	586071	827796	RP5-857K21.4	lincRNA
chr21	8207812	8209059	GrummtHeLaTRNAseq_peak_74620	692	5.04327	74.1475	69.2753	chr21	8197620	8227646	CH507-513H4.1	lincRNA
chr21	8394506	8395541	GrummtHeLaTRNAseq_peak_74639	690	4.20191	73.9633	69.0971	chr21	8380643	8454792	CH507-528H12.1	lincRNA
chr15	32536482	32536772	GrummtHeLaTRNAseq_peak_33995	684	14.1343	73.3128	68.4641	chr15	32536047	32587613	RP11-1000B6.3	lincRNA
chr15	72474327	72474893	GrummtHeLaTRNAseq_peak_36105	676	10.3908	72.4718	67.647	chr15	72407778	72475168	RP11-1007O24.3	lincRNA
chr17	29390325	29391040	GrummtHeLaTRNAseq_peak_48066	666	10.032	71.435	66.6375	chr17	29352069	29404105	RP11-296K13.4	lincRNA
chr8	12659135	12659886	GrummtHeLaTRNAseq_peak_106241	662	10.3534	71.0577	66.272	chr8	12467693	12665588	RP11-419I17.1	lincRNA
chr2	131831504	131831762	GrummtHeLaTRNAseq_peak_68789	649	22.1986	69.6583	64.9111	chr2	131829801	131832031	AC103564.7	lincRNA
chr1	44030437	44031082	GrummtHeLaTRNAseq_peak_4603	642	8.75403	69.0172	64.2895	chr1	44030437	44115913	RP5-1198O20.4	lincRNA
chr12	111842046	111842834	GrummtHeLaTRNAseq_peak_26180	634	10.7001	68.141	63.4361	chr12	111839764	111842902	MAPKAPK5-AS1	lincRNA
chr3	6600216	6600583	GrummtHeLaTRNAseq_peak_80243	631	14.5896	67.8964	63.1992	chr3	6490460	6736750	AC069277.2	lincRNA
chr1	1574127	1574685	GrummtHeLaTRNAseq_peak_370	626	8.96993	67.3632	62.6799	chr1	1574102	1577075	RP5-832C2.5	lincRNA
chr1	247210691	247210876	GrummtHeLaTRNAseq_peak_11044	622	12.3355	66.8914	62.2214	chr1	247210691	247241823	RP11-488L18.8	lincRNA
chr16	75140713	75141003	GrummtHeLaTRNAseq_peak_43115	619	21.4708	66.5795	61.9187	chr16	75119558	75144200	RP11-252E2.2	lincRNA
chr12	79690144	79690510	GrummtHeLaTRNAseq_peak_25381	608	12.7559	65.4636	60.8337	chr12	79690144	79778451	RP11-530C5.1	lincRNA
chr10	110871466	110871594	GrummtHeLaTRNAseq_peak_14680	596	8.80048	64.234	59.6378	chr10	110869743	110871594	RP11-313D6.3	lincRNA
chr1	492550	492795	GrummtHeLaTRNAseq_peak_30	586	11.8316	63.1718	58.6072	chr1	365389	522928	RP4-669L17.10	lincRNA
chr8	38382364	38382520	GrummtHeLaTRNAseq_peak_107175	569	9.54352	61.417	56.9031	chr8	38382364	38383461	RP11-350N15.5	lincRNA
chr3	195658098	195658770	GrummtHeLaTRNAseq_peak_85479	567	11.8518	61.2193	56.711	chr3	195658062	195739964	LINC00969	lincRNA
chr14	61695510	61695823	GrummtHeLaTRNAseq_peak_31082	565	11.3905	61.023	56.52	chr14	61681041	61695823	HIF1A-AS1	lincRNA
chr21	8254592	8255157	GrummtHeLaTRNAseq_peak_74634	564	3.41908	60.9907	56.4886	chr21	8254592	8255514	CH507-513H4.5	lincRNA
chr9	37080001	37080651	GrummtHeLaTRNAseq_peak_111003	563	16.8197	60.8365	56.3392	chr9	37079645	37090928	EBLN3P	lincRNA
chr2	32866635	32866997	GrummtHeLaTRNAseq_peak_65837	560	20.0151	60.5103	56.0229	chr2	32825359	32926693	LINC00486	lincRNA
chr22	49933848	49934074	GrummtHeLaTRNAseq_peak_79644	554	5.04471	59.9424	55.4724	chr22	49933198	49934074	CITF22-49E9.3	lincRNA
chr10	79825902	79826487	GrummtHeLaTRNAseq_peak_13470	552	15.2679	59.7376	55.2732	chr10	79825902	79827602	RP11-182L21.6	lincRNA
chr7	66573391	66573672	GrummtHeLaTRNAseq_peak_102233	551	11.1577	59.577	55.1175	chr7	66526088	66592397	GS1-124K5.11	lincRNA
chr11	129622	130077	GrummtHeLaTRNAseq_peak_15711	551	10.9905	59.6473	55.1855	chr11	127204	139612	LINC01001	lincRNA
chr17	77281522	77281897	GrummtHeLaTRNAseq_peak_52309	548	5.99381	59.343	54.8905	chr17	77257737	77281897	RP11-285E9.6	lincRNA
chr1	61742064	61742424	GrummtHeLaTRNAseq_peak_5458	545	15.2568	58.9477	54.5077	chr1	61741998	61742424	RP11-430G17.3	lincRNA
chr2	111268028	111268331	GrummtHeLaTRNAseq_peak_68268	544	10.264	58.9036	54.465	chr2	111006015	111523376	MIR4435-2HG	lincRNA
chr2	111268028	111268331	GrummtHeLaTRNAseq_peak_68268	544	10.264	58.9036	54.465	chr2	111265283	111279880	AC068491.2	lincRNA
chr17	20232074	20232458	GrummtHeLaTRNAseq_peak_47581	542	8.15165	58.691	54.2585	chr17	20185082	20322973	AC004702.2	lincRNA
chr17	6651837	6652364	GrummtHeLaTRNAseq_peak_46440	541	10.0286	58.6147	54.1845	chr17	6651762	6693202	C17orf100	lincRNA
chr11	6319968	6320536	GrummtHeLaTRNAseq_peak_16383	541	11.6522	58.5719	54.1429	chr11	6319140	6360454	RP11-304C12.5	lincRNA
chr21	8214878	8217202	GrummtHeLaTRNAseq_peak_74622	540	3.49087	58.4706	54.0448	chr21	8197620	8227646	CH507-513H4.1	lincRNA
chr1	633855	634211	GrummtHeLaTRNAseq_peak_44	535	5.78813	57.9639	53.5528	chr1	586071	827796	RP5-857K21.4	lincRNA
chrX	115736885	115737326	GrummtHeLaTRNAseq_peak_118623	534	14.77	57.8175	53.4105	chrX	115694880	115969130	DANT2	lincRNA
chr16	67562958	67563554	GrummtHeLaTRNAseq_peak_42205	533	8.27289	57.7145	53.3107	chr16	67549214	67563958	CTD-2012K14.6	lincRNA
chr17	46558958	46559416	GrummtHeLaTRNAseq_peak_50087	532	10.4303	57.6561	53.2535	chr17	46558830	46562795	FAM215B	lincRNA
chr21	8401570	8402313	GrummtHeLaTRNAseq_peak_74644	529	4.4373	57.3038	52.9131	chr21	8380643	8454792	CH507-528H12.1	lincRNA
chr1	631823	632297	GrummtHeLaTRNAseq_peak_42	520	5.70238	56.4027	52.0388	chr1	586071	827796	RP5-857K21.4	lincRNA
chr13	43969283	43969756	GrummtHeLaTRNAseq_peak_28533	513	10.9662	55.7044	51.3625	chr13	43908669	44030461	LINC00284	lincRNA
chr12	62602882	62603690	GrummtHeLaTRNAseq_peak_25020	503	11.4665	54.6814	50.3689	chr12	62601751	62603690	LINC01465	lincRNA
chr12	62602882	62603891	GrummtHeLaTRNAseq_peak_25020	503	11.4665	54.6814	50.3689	chr12	62602752	62622213	RP11-631N16.2	lincRNA
chr12	53159682	53160446	GrummtHeLaTRNAseq_peak_24178	503	6.92237	54.6459	50.3343	chr12	53159586	53161000	RP11-1136G11.8	lincRNA
chr1	108420922	108421547	GrummtHeLaTRNAseq_peak_6074	499	17.5033	54.2205	49.9231	chr1	108420689	108433184	RP11-131J3.1	lincRNA
chr15	75368155	75368671	GrummtHeLaTRNAseq_peak_36313	499	4.75616	54.2016	49.9049	chr15	75368155	75369584	RP11-817O13.8	lincRNA
chr21	8213632	8214004	GrummtHeLaTRNAseq_peak_74621	495	3.37144	53.8324	49.5467	chr21	8197620	8227646	CH507-513H4.1	lincRNA
chr8	127086343	127086565	GrummtHeLaTRNAseq_peak_108565	481	16.5646	52.4239	48.1816	chr8	126556323	127419050	PCAT1	lincRNA
chr8	127086343	127086565	GrummtHeLaTRNAseq_peak_108565	481	16.5646	52.4239	48.1816	chr8	127072694	127227541	CASC19	lincRNA
chr8	127086343	127086565	GrummtHeLaTRNAseq_peak_108565	481	16.5646	52.4239	48.1816	chr8	127079874	127092600	PRNCR1	lincRNA
chr7	65722506	65722744	GrummtHeLaTRNAseq_peak_102121	479	7.23536	52.201	47.9658	chr7	65647010	65770810	RP11-479O9.4	lincRNA
chr1	178093799	178093984	GrummtHeLaTRNAseq_peak_8817	478	12.7368	52.12	47.8873	chr1	178090677	178093984	RASAL2-AS1	lincRNA
chr1	200669507	200669942	GrummtHeLaTRNAseq_peak_9187	478	13.8799	52.0487	47.8186	chr1	200669507	200694250	RP11-92G12.3	lincRNA
chr10	87342247	87342550	GrummtHeLaTRNAseq_peak_13626	474	14.3493	51.6461	47.4286	chr10	87341685	87357882	LINC00863	lincRNA
chr1	826708	827504	GrummtHeLaTRNAseq_peak_79	472	10.0769	51.4737	47.2624	chr1	826206	827522	LINC00115	lincRNA
chr1	826708	827504	GrummtHeLaTRNAseq_peak_79	472	10.0769	51.4737	47.2624	chr1	586071	827796	RP5-857K21.4	lincRNA
chr19	55216660	55217263	GrummtHeLaTRNAseq_peak_63781	469	7.68794	51.1158	46.9161	chr19	55216660	55221616	CTD-2587H24.10	lincRNA
chr6	2875224	2875657	GrummtHeLaTRNAseq_peak_93875	467	8.32623	50.9815	46.7856	chr6	2851230	2881407	SERPINB9P1	lincRNA
chrX	115922725	115922945	GrummtHeLaTRNAseq_peak_118636	467	7.17923	50.9195	46.7255	chrX	115694880	115969130	DANT2	lincRNA
chr12	52191673	52192032	GrummtHeLaTRNAseq_peak_24092	464	7.90072	50.6129	46.4291	chr12	52164115	52223813	LINC00592	lincRNA
chr11	46238959	46239267	GrummtHeLaTRNAseq_peak_17358	461	7.15478	50.3023	46.1282	chr11	46238382	46239267	CTD-2589M5.5	lincRNA
chr17	20245800	20246032	GrummtHeLaTRNAseq_peak_47585	460	8.65819	50.2194	46.0478	chr17	20185082	20322973	AC004702.2	lincRNA
chr6	53794815	53794904	GrummtHeLaTRNAseq_peak_96062	458	14.623	50.0205	45.8569	chr6	53739266	53794904	RP11-79N23.1	lincRNA
chr17	49361342	49361782	GrummtHeLaTRNAseq_peak_50355	457	10.733	49.8614	45.7029	chr17	49361150	49369998	RP11-1079K10.3	lincRNA
chr21	8445577	8446364	GrummtHeLaTRNAseq_peak_74666	455	3.8336	49.6527	45.5006	chr21	8380643	8454792	CH507-528H12.1	lincRNA
chrX	134544551	134545280	GrummtHeLaTRNAseq_peak_118990	444	5.33049	48.5366	44.4213	chrX	134543119	134546642	MIR503HG	lincRNA
chr14	66508141	66508573	GrummtHeLaTRNAseq_peak_31286	444	12.1398	48.5349	44.4197	chr14	66212810	66509394	RP11-72M17.1	lincRNA
chr5	32174471	32174780	GrummtHeLaTRNAseq_peak_89618	443	8.77035	48.449	44.3366	chr5	32174471	32175272	CTD-2186M15.3	lincRNA
chr7	66576773	66577057	GrummtHeLaTRNAseq_peak_102234	439	8.66397	48.0304	43.9311	chr7	66526088	66592397	GS1-124K5.11	lincRNA
chr21	6318434	6318880	GrummtHeLaTRNAseq_peak_74540	438	10.9332	47.9083	43.8129	chr21	6318434	6360415	CH507-145C22.1	lincRNA
chr16	58733910	58734347	GrummtHeLaTRNAseq_peak_41987	437	13.2903	47.8308	43.7377	chr16	58733910	59199395	RP11-410D17.2	lincRNA
chr5	112160863	112161146	GrummtHeLaTRNAseq_peak_91189	436	11.3407	47.7575	43.6669	chr5	112160526	112164818	EPB41L4A-AS1	lincRNA
chr1	28648526	28648581	GrummtHeLaTRNAseq_peak_3244	435	16.1009	47.6839	43.5959	chr1	28643228	28648581	RP11-442N24__B.1	lincRNA
chr1	28648600	28648730	GrummtHeLaTRNAseq_peak_3244	435	16.1009	47.6839	43.5959	chr1	28648600	28648730	RNU11	lincRNA
chrX	131830307	131830589	GrummtHeLaTRNAseq_peak_118964	432	16.7399	47.3272	43.2503	chrX	131688779	131830862	FIRRE	lincRNA
chr6	26956932	26957082	GrummtHeLaTRNAseq_peak_94575	432	16.7399	47.3272	43.2503	chr6	26956932	27059749	LINC00240	lincRNA
chr2	38481746	38482419	GrummtHeLaTRNAseq_peak_65920	432	16.7399	47.3272	43.2503	chr2	38406527	38515934	AC016995.3	lincRNA
chr21	38822397	38823218	GrummtHeLaTRNAseq_peak_75317	430	5.52903	47.0925	43.0251	chr21	38812878	38956467	AF064858.6	lincRNA
chr5	181319514	181319778	GrummtHeLaTRNAseq_peak_93390	429	15.7708	47.0639	42.9975	chr5	181306502	181324685	AC138035.2	lincRNA
chr20	36050227	36050962	GrummtHeLaTRNAseq_peak_72549	425	7.38882	46.6341	42.5816	chr20	36045618	36051018	NORAD	lincRNA
chr6	71420072	71420745	GrummtHeLaTRNAseq_peak_96221	424	10.0558	46.5305	42.4812	chr6	71343427	71420745	LINC00472	lincRNA
chr5	6599770	6600246	GrummtHeLaTRNAseq_peak_89081	422	5.97462	46.2857	42.245	chr5	6582136	6600288	LINC01018	lincRNA
chr21	8392294	8392754	GrummtHeLaTRNAseq_peak_74638	422	3.81767	46.2573	42.2174	chr21	8380643	8454792	CH507-528H12.1	lincRNA
chr12	119667958	119668079	GrummtHeLaTRNAseq_peak_26603	419	12.216	46.0126	41.9805	chr12	119361247	119668079	RP11-768F21.1	lincRNA
chr1	108431465	108431856	GrummtHeLaTRNAseq_peak_6075	415	15.3635	45.5441	41.5292	chr1	108420689	108433184	RP11-131J3.1	lincRNA
chr2	161244744	161245221	GrummtHeLaTRNAseq_peak_69150	410	15.9281	45.0939	41.0944	chr2	161244730	161249050	AC009299.3	lincRNA
chrX	115968362	115969130	GrummtHeLaTRNAseq_peak_118655	410	9.232	45.0319	41.0343	chrX	115694880	115969130	DANT2	lincRNA
chr5	108727882	108728260	GrummtHeLaTRNAseq_peak_91140	405	16.0121	44.4955	40.5157	chr5	108727825	108728260	LINC01023	lincRNA
chr1	16666244	16667021	GrummtHeLaTRNAseq_peak_1916	405	16.0121	44.4955	40.5157	chr1	16656879	16667524	RP1-163M9.8	lincRNA
chr3	195689561	195689892	GrummtHeLaTRNAseq_peak_85491	403	7.88353	44.3175	40.3452	chr3	195658062	195739964	LINC00969	lincRNA
chr15	72474992	72475168	GrummtHeLaTRNAseq_peak_36106	402	7.51823	44.2577	40.2874	chr15	72407778	72475168	RP11-1007O24.3	lincRNA
chr21	8424861	8425207	GrummtHeLaTRNAseq_peak_74655	402	4.52627	44.1813	40.2137	chr21	8380643	8454792	CH507-528H12.1	lincRNA
chr5	38821746	38822096	GrummtHeLaTRNAseq_peak_89930	400	10.6807	44.0265	40.0637	chr5	38682581	38845829	OSMR-AS1	lincRNA
chr8	127794526	127794820	GrummtHeLaTRNAseq_peak_108617	400	5.93709	43.9648	40.004	chr8	127794526	128187101	PVT1	lincRNA
chr1	144897122	144897396	GrummtHeLaTRNAseq_peak_6797	396	11.5018	43.5973	39.6485	chr1	144641371	144919902	RP11-289H16.1	lincRNA
chr16	25258041	25258785	GrummtHeLaTRNAseq_peak_40472	396	9.69638	43.6106	39.6613	chr16	25257952	25261066	CTD-2547G23.4	lincRNA
chr7	44983854	44985028	GrummtHeLaTRNAseq_peak_101754	392	5.08425	43.1837	39.2485	chr7	44983023	44986961	SNHG15	lincRNA
chr6	165987631	165988001	GrummtHeLaTRNAseq_peak_97882	392	3.76499	43.1678	39.2329	chr6	165987551	165989615	LINC00602	lincRNA
chr11	82689681	82689892	GrummtHeLaTRNAseq_peak_20668	391	15.6482	43.0942	39.1619	chr11	81821272	82718299	MIR4300HG	lincRNA
chr21	8399882	8400419	GrummtHeLaTRNAseq_peak_74643	389	3.19933	42.8299	38.9074	chr21	8380643	8454792	CH507-528H12.1	lincRNA
chr21	8415537	8416896	GrummtHeLaTRNAseq_peak_74650	389	3.90219	42.8931	38.9687	chr21	8380643	8454792	CH507-528H12.1	lincRNA
chr21	43450483	43451827	GrummtHeLaTRNAseq_peak_75683	385	3.14965	42.501	38.5895	chr21	43446601	43453902	LINC00319	lincRNA
chr10	49970248	49970796	GrummtHeLaTRNAseq_peak_12385	383	7.39901	42.2365	38.3334	chr10	49942056	50011654	LINC00843	lincRNA
chr2	110383073	110384442	GrummtHeLaTRNAseq_peak_68233	382	5.78857	42.1904	38.2887	chr2	110375138	110384442	LINC01106	lincRNA
chr6	30743790	30744051	GrummtHeLaTRNAseq_peak_94749	381	11.3828	41.9986	38.1031	chr6	30743790	30792250	HCG20	lincRNA
chr2	67397379	67397980	GrummtHeLaTRNAseq_peak_66739	381	10.8746	42.0129	38.1167	chr2	67123357	67397980	AC078941.1	lincRNA
chr16	29158615	29158960	GrummtHeLaTRNAseq_peak_40811	380	5.93718	41.8968	38.0047	chr16	29139661	29216706	RP11-426C22.5	lincRNA
chr1	143904184	143904398	GrummtHeLaTRNAseq_peak_6735	378	15.2843	41.7028	37.8175	chr1	143875171	143904650	RP5-998N21.4	lincRNA
chr1	161447417	161447644	GrummtHeLaTRNAseq_peak_8464	377	7.25758	41.61	37.7287	chr1	161403409	161470523	RP11-122G18.10	lincRNA
chr12	30795741	30796692	GrummtHeLaTRNAseq_peak_23173	376	8.88221	41.5789	37.6984	chr12	30755167	30802602	LINC00941	lincRNA
chr16	4183375	4183515	GrummtHeLaTRNAseq_peak_39196	375	9.19708	41.4655	37.589	chr16	4180117	4183515	RP11-95P2.3	lincRNA
chrX	115731933	115732131	GrummtHeLaTRNAseq_peak_118620	374	10.6173	41.3454	37.4729	chrX	115694880	115969130	DANT2	lincRNA
chr21	7670940	7671347	GrummtHeLaTRNAseq_peak_74602	370	11.4902	40.9518	37.0922	chr21	7669397	7681742	CH507-338C24.1	lincRNA
chr17	62966405	62967052	GrummtHeLaTRNAseq_peak_51132	368	11.3726	40.6739	36.8237	chr17	62910021	62968549	RP11-180P8.1	lincRNA
chr1	740191	740915	GrummtHeLaTRNAseq_peak_55	367	9.09251	40.5633	36.7166	chr1	586071	827796	RP5-857K21.4	lincRNA
chr4	52712501	52713924	GrummtHeLaTRNAseq_peak_87316	366	9.44763	40.4991	36.6546	chr4	52712394	52866821	LINC01618	lincRNA
chr11	83072116	83072388	GrummtHeLaTRNAseq_peak_20677	365	7.81599	40.4335	36.591	chr11	83072052	83107789	RAB30-AS1	lincRNA
chr11	6319140	6319600	GrummtHeLaTRNAseq_peak_16382	365	9.22007	40.3883	36.5474	chr11	6319140	6360454	RP11-304C12.5	lincRNA
chr19	11639930	11640257	GrummtHeLaTRNAseq_peak_59332	364	11.5072	40.3386	36.4993	chr19	11639754	11686569	CTC-499B15.5	lincRNA
chr10	132446222	132447608	GrummtHeLaTRNAseq_peak_15492	359	4.00435	39.752	35.9346	chr10	132444327	132449408	C10orf91	lincRNA
chr5	38845565	38845829	GrummtHeLaTRNAseq_peak_89936	359	7.06907	39.8065	35.9871	chr5	38682581	38845829	OSMR-AS1	lincRNA
chr17	20204214	20205851	GrummtHeLaTRNAseq_peak_47574	355	6.95655	39.3034	35.5018	chr17	20185082	20322973	AC004702.2	lincRNA
chr6	6694430	6695058	GrummtHeLaTRNAseq_peak_94046	351	14.5564	38.951	35.1617	chr6	6692741	6739030	RP1-80N2.2	lincRNA
chr6	26521805	26522341	GrummtHeLaTRNAseq_peak_94563	351	12.7018	38.9184	35.1317	chr6	26521709	26527404	HCG11	lincRNA
chr3	179120192	179120485	GrummtHeLaTRNAseq_peak_85013	351	14.5564	38.951	35.1617	chr3	179101366	179147973	RP11-360P21.2	lincRNA
chr8	127736147	127736564	GrummtHeLaTRNAseq_peak_108613	351	3.80253	38.9841	35.1934	chr8	127686343	127738987	CASC11	lincRNA
chr6	21852340	21852622	GrummtHeLaTRNAseq_peak_94419	351	14.5564	38.951	35.1617	chr6	21664185	22654455	CASC15	lincRNA
chr7	10453249	10453474	GrummtHeLaTRNAseq_peak_100805	351	14.5564	38.951	35.1617	chr7	10449820	10779944	CTD-2060L22.1	lincRNA
chr1	161440700	161440996	GrummtHeLaTRNAseq_peak_8461	348	9.41464	38.6541	34.8761	chr1	161433444	161440996	RP11-122G18.11	lincRNA
chr1	161440700	161441239	GrummtHeLaTRNAseq_peak_8461	348	9.41464	38.6541	34.8761	chr1	161403409	161470523	RP11-122G18.10	lincRNA
chr2	73986011	73986343	GrummtHeLaTRNAseq_peak_67116	347	6.59789	38.5624	34.7874	chr2	73985132	73986343	AC073046.25	lincRNA
chr15	44826540	44826888	GrummtHeLaTRNAseq_peak_34899	347	13.1821	38.4975	34.7247	chr15	44826540	44827094	CTD-2008A1.1	lincRNA
chr17	50910139	50910232	GrummtHeLaTRNAseq_peak_50567	347	11.2945	38.5506	34.776	chr17	50909637	50910232	RP11-700H6.4	lincRNA
chr12	131929243	131929351	GrummtHeLaTRNAseq_peak_27686	346	3.7981	38.4077	34.6382	chr12	131924736	131929351	RP11-417L19.4	lincRNA
chr19	43329295	43329310	GrummtHeLaTRNAseq_peak_62207	345	3.57578	38.3257	34.5592	chr19	43329295	43331430	CTC-490G23.2	lincRNA
chr10	100382485	100383104	GrummtHeLaTRNAseq_peak_14199	345	6.45076	38.2959	34.5304	chr10	100373099	100454043	OLMALINC	lincRNA
chr21	8206923	8207424	GrummtHeLaTRNAseq_peak_74619	345	3.71063	38.3549	34.5874	chr21	8197620	8227646	CH507-513H4.1	lincRNA
chr6	2874424	2874741	GrummtHeLaTRNAseq_peak_93874	344	6.33724	38.1707	34.4097	chr6	2851230	2881407	SERPINB9P1	lincRNA
chr16	90161681	90161945	GrummtHeLaTRNAseq_peak_44657	343	11.673	38.0952	34.3365	chr16	90102271	90178344	FAM157C	lincRNA
chr16	90161681	90161945	GrummtHeLaTRNAseq_peak_44657	343	11.673	38.0952	34.3365	chr16	90110574	90168225	RP11-356C4.5	lincRNA
chr16	90216827	90217064	GrummtHeLaTRNAseq_peak_44663	342	12.9347	38.0157	34.2599	chr16	90173217	90222851	AC137934.1	lincRNA
chr2	46699200	46699502	GrummtHeLaTRNAseq_peak_66200	338	14.1925	37.5909	33.8498	chr2	46698940	46822804	LINC01118	lincRNA
chr2	87497001	87497352	GrummtHeLaTRNAseq_peak_67503	338	7.87285	37.5546	33.8165	chr2	87454781	87636740	LINC00152	lincRNA
chr1	120913347	120914061	GrummtHeLaTRNAseq_peak_6648	338	14.1925	37.5909	33.8498	chr1	120913184	121009291	LINC00623	lincRNA
chr19	58404761	58405780	GrummtHeLaTRNAseq_peak_64127	338	3.86001	37.5567	33.8184	chr19	58404238	58408484	CTD-2619J13.14	lincRNA
chr12	123364120	123365388	GrummtHeLaTRNAseq_peak_27302	337	6.46897	37.4961	33.7598	chr12	123363868	123366113	RP13-942N8.1	lincRNA
chr15	31224069	31224341	GrummtHeLaTRNAseq_peak_33945	337	11.1039	37.4743	33.7386	chr15	31215622	31224445	RP11-16E12.1	lincRNA
chr15	31224069	31224341	GrummtHeLaTRNAseq_peak_33945	337	11.1039	37.4743	33.7386	chr15	31221999	31230838	RP11-16E12.2	lincRNA
chrX	115885656	115885851	GrummtHeLaTRNAseq_peak_118625	336	8.78735	37.3635	33.6316	chrX	115694880	115969130	DANT2	lincRNA
chr8	127737699	127738987	GrummtHeLaTRNAseq_peak_108615	336	3.65618	37.4153	33.6816	chr8	127686343	127738987	CASC11	lincRNA
chr12	130810805	130811029	GrummtHeLaTRNAseq_peak_27601	334	8.07628	37.2258	33.499	chr12	130810606	130812438	RP11-989F5.1	lincRNA
chr12	130810821	130811029	GrummtHeLaTRNAseq_peak_27601	334	8.07628	37.2258	33.499	chr12	130810821	130812622	RP11-989F5.3	lincRNA
chr7	520391	521043	GrummtHeLaTRNAseq_peak_99605	333	4.44567	37.0989	33.3767	chr7	520391	525238	HRAT92	lincRNA
chr1	777916	778168	GrummtHeLaTRNAseq_peak_64	332	7.57435	36.9716	33.2539	chr1	586071	827796	RP5-857K21.4	lincRNA
chr9	94355180	94355398	GrummtHeLaTRNAseq_peak_111837	331	9.5945	36.815	33.1028	chr9	94332459	94363013	RP11-307E17.8	lincRNA
chr16	14302472	14302937	GrummtHeLaTRNAseq_peak_39715	329	6.12668	36.6705	32.9633	chr16	14301389	14331067	MIR193BHG	lincRNA
chr22	42269703	42270374	GrummtHeLaTRNAseq_peak_79037	328	6.1923	36.5757	32.8718	chr22	42269703	42279534	OGFRP1	lincRNA
chr1	493055	493268	GrummtHeLaTRNAseq_peak_31	327	8.31033	36.4118	32.7132	chr1	365389	522928	RP4-669L17.10	lincRNA
chrX	131755649	131755887	GrummtHeLaTRNAseq_peak_118949	326	12.0841	36.3236	32.6281	chrX	131688779	131830862	FIRRE	lincRNA
chr16	90111229	90111439	GrummtHeLaTRNAseq_peak_44650	325	13.8286	36.2419	32.5489	chr16	90102271	90178344	FAM157C	lincRNA
chr16	90111229	90111439	GrummtHeLaTRNAseq_peak_44650	325	13.8286	36.2419	32.5489	chr16	90110574	90168225	RP11-356C4.5	lincRNA
chr21	6344155	6344916	GrummtHeLaTRNAseq_peak_74546	324	13.009	36.1112	32.4248	chr21	6318434	6360415	CH507-145C22.1	lincRNA
chr10	24953241	24953286	GrummtHeLaTRNAseq_peak_11762	322	11.8758	35.9001	32.221	chr10	24953241	24953513	RP11-165A20.3	lincRNA
chr13	63837908	63838128	GrummtHeLaTRNAseq_peak_28793	321	13.6006	35.832	32.1555	chr13	63828840	63844125	RP11-394A14.2	lincRNA
chr17	46559656	46560172	GrummtHeLaTRNAseq_peak_50088	321	7.83458	35.8739	32.1959	chr17	46558830	46562795	FAM215B	lincRNA
chr14	101557657	101558318	GrummtHeLaTRNAseq_peak_32620	320	5.6393	35.6857	32.0147	chr14	101552221	101560431	DIO3OS	lincRNA
chr1	1275223	1275280	GrummtHeLaTRNAseq_peak_225	319	3.44497	35.6156	31.9468	chr1	1275223	1280420	RP5-902P8.10	lincRNA
chr15	31215622	31216193	GrummtHeLaTRNAseq_peak_33943	319	9.5843	35.6139	31.9452	chr15	31215622	31224445	RP11-16E12.1	lincRNA
chr10	87342810	87343266	GrummtHeLaTRNAseq_peak_13627	318	11.0903	35.5338	31.8677	chr10	87341685	87357882	LINC00863	lincRNA
chr21	6260807	6261386	GrummtHeLaTRNAseq_peak_74537	318	9.1059	35.4805	31.8164	chr21	6228966	6267317	CH507-24F1.2	lincRNA
chr17	43166061	43166326	GrummtHeLaTRNAseq_peak_49497	317	6.39159	35.3621	31.7021	chr17	43148368	43171037	RP11-242D8.1	lincRNA
chr1	84077413	84077922	GrummtHeLaTRNAseq_peak_5689	317	10.2188	35.4077	31.746	chr1	84076331	84077931	RP11-486G15.2	lincRNA
chr12	53160722	53161000	GrummtHeLaTRNAseq_peak_24179	314	5.34134	35.0897	31.4393	chr12	53159586	53161000	RP11-1136G11.8	lincRNA
chr8	19681640	19682015	GrummtHeLaTRNAseq_peak_106410	313	7.06092	35.0053	31.358	chr8	19678572	19688934	RP11-1105O14.1	lincRNA
chr21	8442059	8443323	GrummtHeLaTRNAseq_peak_74665	313	2.9144	35.0017	31.3546	chr21	8380643	8454792	CH507-528H12.1	lincRNA
chr16	57798186	57798363	GrummtHeLaTRNAseq_peak_41878	312	4.3675	34.8715	31.2307	chr16	57798186	57816946	CTD-2600O9.1	lincRNA
chr1	121118231	121118521	GrummtHeLaTRNAseq_peak_6662	312	13.4647	34.9041	31.2605	chr1	121118126	121146826	RP11-439A17.4	lincRNA
chr15	100849746	100850108	GrummtHeLaTRNAseq_peak_37368	312	13.4647	34.9041	31.2605	chr15	100849561	100861756	RP11-66B24.2	lincRNA
chr17	19445936	19446364	GrummtHeLaTRNAseq_peak_47530	312	13.4647	34.9041	31.2605	chr17	19417769	19492991	AC004448.5	lincRNA
chr1	29602	29822	GrummtHeLaTRNAseq_peak_9	312	8.01105	34.912	31.2681	chr1	29554	31109	MIR1302-2	lincRNA
chr12	22544060	22544493	GrummtHeLaTRNAseq_peak_23035	312	13.4647	34.9041	31.2605	chr12	22409237	22618868	RP11-268P4.5	lincRNA
chr17	78628967	78630286	GrummtHeLaTRNAseq_peak_52529	312	8.34625	34.9158	31.2717	chr17	78605233	78632155	CTD-2357A8.3	lincRNA
chr19	23827452	23828081	GrummtHeLaTRNAseq_peak_60852	312	13.4647	34.9041	31.2605	chr19	23817599	23874701	RP11-255H23.4	lincRNA
chr17	20260071	20260294	GrummtHeLaTRNAseq_peak_47588	311	7.38588	34.7832	31.1454	chr17	20185082	20322973	AC004702.2	lincRNA
chr21	8424122	8424607	GrummtHeLaTRNAseq_peak_74654	311	4.04133	34.8299	31.1903	chr21	8380643	8454792	CH507-528H12.1	lincRNA
chr10	132447719	132448207	GrummtHeLaTRNAseq_peak_15493	310	3.81618	34.688	31.0535	chr10	132444327	132449408	C10orf91	lincRNA
chr10	100373558	100373966	GrummtHeLaTRNAseq_peak_14195	310	8.63006	34.6822	31.048	chr10	100373099	100454043	OLMALINC	lincRNA
chr18	39648705	39648931	GrummtHeLaTRNAseq_peak_55896	308	11.5006	34.4817	30.8546	chr18	39206917	39800322	RP11-244M2.1	lincRNA
chr21	6084975	6085397	GrummtHeLaTRNAseq_peak_74508	308	2.73031	34.475	30.8482	chr21	6084364	6091407	CH507-42P11.6	lincRNA
chr21	6085487	6086511	GrummtHeLaTRNAseq_peak_74509	306	2.67465	34.2509	30.6321	chr21	6084364	6091407	CH507-42P11.6	lincRNA
chr1	161447871	161448306	GrummtHeLaTRNAseq_peak_8465	306	6.44667	34.2856	30.6655	chr1	161403409	161470523	RP11-122G18.10	lincRNA
chr4	6674379	6674679	GrummtHeLaTRNAseq_peak_86641	303	9.6123	33.926	30.3188	chr4	6663396	6676755	AC093323.3	lincRNA
chrX	115727830	115728299	GrummtHeLaTRNAseq_peak_118619	302	9.81047	33.823	30.2194	chrX	115694880	115969130	DANT2	lincRNA
chr19	47609277	47610545	GrummtHeLaTRNAseq_peak_62869	302	4.68519	33.88	30.2745	chr19	47607524	47733098	CTD-2571L23.8	lincRNA
chr14	101559618	101560219	GrummtHeLaTRNAseq_peak_32622	301	5.50983	33.7831	30.1808	chr14	101552221	101560431	DIO3OS	lincRNA
chr16	90167658	90167991	GrummtHeLaTRNAseq_peak_44659	298	4.66802	33.4243	29.8369	chr16	90102271	90178344	FAM157C	lincRNA
chr16	90167658	90167991	GrummtHeLaTRNAseq_peak_44659	298	4.66802	33.4243	29.8369	chr16	90110574	90168225	RP11-356C4.5	lincRNA
chr21	8426741	8427181	GrummtHeLaTRNAseq_peak_74657	298	3.87266	33.4244	29.837	chr21	8380643	8454792	CH507-528H12.1	lincRNA
chr5	173743065	173743344	GrummtHeLaTRNAseq_peak_92830	297	8.16203	33.2866	29.7043	chr5	173707614	173746279	LINC01484	lincRNA
chr5	112161415	112161733	GrummtHeLaTRNAseq_peak_91190	295	8.87595	33.1599	29.5821	chr5	112160526	112164818	EPB41L4A-AS1	lincRNA
chr9	61866114	61866359	GrummtHeLaTRNAseq_peak_111176	294	10.2155	32.9716	29.4005	chr9	61865755	61866965	RP11-374M1.5	lincRNA
chrX	74291774	74292387	GrummtHeLaTRNAseq_peak_118050	293	9.66468	32.8807	29.3128	chrX	73940435	74293574	FTX	lincRNA
chr11	46238382	46238452	GrummtHeLaTRNAseq_peak_17357	293	5.80508	32.9661	29.3953	chr11	46238382	46239267	CTD-2589M5.5	lincRNA
chr21	38814671	38815032	GrummtHeLaTRNAseq_peak_75313	292	4.45898	32.8208	29.255	chr21	38812878	38956467	AF064858.6	lincRNA
chr19	16627290	16627999	GrummtHeLaTRNAseq_peak_60064	292	5.61579	32.7948	29.2299	chr19	16610411	16636531	CTC-429P9.2	lincRNA
chr1	791475	791708	GrummtHeLaTRNAseq_peak_73	291	6.83934	32.7311	29.1682	chr1	586071	827796	RP5-857K21.4	lincRNA
chr19	58407726	58408463	GrummtHeLaTRNAseq_peak_64130	291	3.65598	32.6831	29.122	chr19	58404238	58408484	CTD-2619J13.14	lincRNA
chr1	791475	791708	GrummtHeLaTRNAseq_peak_73	291	6.83934	32.7311	29.1682	chr1	778747	810065	RP11-206L10.9	lincRNA
chr17	78316085	78316384	GrummtHeLaTRNAseq_peak_52465	291	5.52293	32.6922	29.1308	chr17	78315729	78347798	AC061992.2	lincRNA
chr2	109994206	109994828	GrummtHeLaTRNAseq_peak_68210	289	7.44009	32.5053	28.9509	chr2	109987063	109996140	LINC01123	lincRNA
chr5	17354038	17354631	GrummtHeLaTRNAseq_peak_89469	289	5.41156	32.4695	28.9165	chr5	17353910	17354899	CTD-2139B15.2	lincRNA
chr22	19025798	19026155	GrummtHeLaTRNAseq_peak_76649	289	4.76799	32.463	28.91	chr22	18970525	19031242	DGCR9	lincRNA
chr21	8437274	8438231	GrummtHeLaTRNAseq_peak_74662	289	2.84247	32.455	28.9024	chr21	8380643	8454792	CH507-528H12.1	lincRNA
chr21	8437629	8438231	GrummtHeLaTRNAseq_peak_74662	289	2.84247	32.455	28.9024	chr21	8437629	8438551	CH507-513H4.3	lincRNA
chr22	46072083	46072611	GrummtHeLaTRNAseq_peak_79322	288	3.24013	32.3855	28.8356	chr22	46053869	46113928	MIRLET7BHG	lincRNA
chr21	44159110	44159448	GrummtHeLaTRNAseq_peak_75900	288	7.26016	32.3764	28.8268	chr21	44158740	44160076	AP001055.6	lincRNA
chr20	64291212	64291415	GrummtHeLaTRNAseq_peak_74429	287	12.7369	32.2635	28.718	chr20	64290385	64313132	LINC00266-1	lincRNA
chr16	68927547	68928001	GrummtHeLaTRNAseq_peak_42427	287	8.7713	32.3221	28.7743	chr16	68927547	68948261	RP11-521L9.1	lincRNA
chr10	47989762	47990121	GrummtHeLaTRNAseq_peak_12337	287	5.8417	32.3333	28.785	chr10	47908064	47991877	CH17-360D5.2	lincRNA
chr15	68277798	68277994	GrummtHeLaTRNAseq_peak_35917	286	10.6793	32.1461	28.6068	chr15	68267792	68277994	RP11-315D16.4	lincRNA
chr18	39335343	39335656	GrummtHeLaTRNAseq_peak_55876	286	9.8584	32.1569	28.6172	chr18	39206917	39800322	RP11-244M2.1	lincRNA
chr21	8226193	8226809	GrummtHeLaTRNAseq_peak_74625	285	4.32071	32.0434	28.5079	chr21	8197620	8227646	CH507-513H4.1	lincRNA
chr21	8430023	8430384	GrummtHeLaTRNAseq_peak_74660	285	3.77054	32.1218	28.5834	chr21	8380643	8454792	CH507-528H12.1	lincRNA
chr2	159712332	159712435	GrummtHeLaTRNAseq_peak_69135	284	10.0561	32.0106	28.4763	chr2	159670708	159712435	AC009961.3	lincRNA
chr7	27188937	27189225	GrummtHeLaTRNAseq_peak_101148	283	4.05736	31.8781	28.3486	chr7	27186573	27193448	RP1-170O19.14	lincRNA
chr17	20269416	20269778	GrummtHeLaTRNAseq_peak_47593	283	5.66929	31.8832	28.3536	chr17	20185082	20322973	AC004702.2	lincRNA
chr13	43971083	43971517	GrummtHeLaTRNAseq_peak_28536	282	7.67351	31.7697	28.2443	chr13	43908669	44030461	LINC00284	lincRNA
chr11	65499077	65501055	GrummtHeLaTRNAseq_peak_18777	282	2.27817	31.7701	28.2447	chr11	65497688	65506516	MALAT1	lincRNA
chr9	62897597	62898307	GrummtHeLaTRNAseq_peak_111213	281	12.0757	31.7177	28.1942	chr9	62897368	62900104	RP11-262H14.4	lincRNA
chr9	62897597	62898095	GrummtHeLaTRNAseq_peak_111213	281	12.0757	31.7177	28.1942	chr9	62856999	62898095	RP11-262H14.3	lincRNA
chr14	101688895	101689463	GrummtHeLaTRNAseq_peak_32639	281	9.1831	31.7024	28.1796	chr14	101634454	101731108	RP11-1029J19.5	lincRNA
chr8	127890494	127891093	GrummtHeLaTRNAseq_peak_108646	280	4.33711	31.5645	28.0468	chr8	127794526	128187101	PVT1	lincRNA
chr7	27188026	27188280	GrummtHeLaTRNAseq_peak_101146	280	4.02795	31.6164	28.0967	chr7	27186573	27193448	RP1-170O19.14	lincRNA
chr19	17511626	17511889	GrummtHeLaTRNAseq_peak_60270	280	3.84245	31.5278	28.0114	chr19	17488990	17511889	CTD-3131K8.2	lincRNA
chr21	43161305	43162104	GrummtHeLaTRNAseq_peak_75626	279	10.3431	31.433	27.92	chr21	43159066	43162277	AP001631.10	lincRNA
chr21	8434882	8435696	GrummtHeLaTRNAseq_peak_74661	279	3.06303	31.4731	27.9586	chr21	8380643	8454792	CH507-528H12.1	lincRNA
chr1	121004487	121004905	GrummtHeLaTRNAseq_peak_6657	277	8.80678	31.3081	27.7996	chr1	120913184	121009291	LINC00623	lincRNA
chr3	186811378	186812305	GrummtHeLaTRNAseq_peak_85309	277	4.89377	31.2381	27.7325	chr3	186810880	186825521	RP11-573D15.2	lincRNA
chr7	44985926	44986596	GrummtHeLaTRNAseq_peak_101756	277	4.33156	31.2168	27.712	chr7	44983023	44986961	SNHG15	lincRNA
chr7	44985350	44985712	GrummtHeLaTRNAseq_peak_101755	276	4.31914	31.1207	27.6196	chr7	44983023	44986961	SNHG15	lincRNA
chr18	67516546	67516713	GrummtHeLaTRNAseq_peak_56280	276	8.54457	31.1644	27.6616	chr18	67516546	67899619	RP11-638L3.1	lincRNA
chr21	43469411	43470319	GrummtHeLaTRNAseq_peak_75690	274	3.89145	30.9243	27.4324	chr21	43461960	43479534	LINC00313	lincRNA
chr17	1715074	1715573	GrummtHeLaTRNAseq_peak_45620	274	4.73538	30.9022	27.4112	chr17	1711493	1717174	MIR22HG	lincRNA
chr3	165301801	165302004	GrummtHeLaTRNAseq_peak_84798	274	12.373	30.9613	27.4663	chr3	165206929	165846519	LINC01322	lincRNA
chr8	127931968	127932253	GrummtHeLaTRNAseq_peak_108661	274	4.79713	30.9666	27.4715	chr8	127794526	128187101	PVT1	lincRNA
chr3	195683769	195684528	GrummtHeLaTRNAseq_peak_85489	273	5.78802	30.8577	27.3684	chr3	195658062	195739964	LINC00969	lincRNA
chr16	29158111	29158498	GrummtHeLaTRNAseq_peak_40810	273	4.93523	30.8	27.313	chr16	29139661	29216706	RP11-426C22.5	lincRNA
chr2	111366384	111366652	GrummtHeLaTRNAseq_peak_68296	272	9.27487	30.7862	27.2996	chr2	111006015	111523376	MIR4435-2HG	lincRNA
chr7	129611311	129611630	GrummtHeLaTRNAseq_peak_104771	271	6.30748	30.6188	27.1388	chr7	129604548	129611630	RP11-448A19.1	lincRNA
chr19	10653395	10653815	GrummtHeLaTRNAseq_peak_59022	270	4.07039	30.5749	27.0964	chr19	10651862	10653844	ILF3-AS1	lincRNA
chr10	75409342	75409584	GrummtHeLaTRNAseq_peak_13283	270	7.14991	30.548	27.0707	chr10	75409142	75411842	RP11-399K21.14	lincRNA
chr16	3263961	3264810	GrummtHeLaTRNAseq_peak_39017	270	6.75865	30.5781	27.0995	chr16	3263743	3267567	LINC00921	lincRNA
chr2	109987063	109988397	GrummtHeLaTRNAseq_peak_68208	269	7.89241	30.3947	26.9228	chr2	109987063	109996140	LINC01123	lincRNA
chr17	35568112	35568479	GrummtHeLaTRNAseq_peak_48476	269	8.69565	30.4692	26.9945	chr17	35568076	35574900	RP11-1094M14.11	lincRNA
chr21	8411634	8412281	GrummtHeLaTRNAseq_peak_74648	269	3.53611	30.3946	26.9227	chr21	8380643	8454792	CH507-528H12.1	lincRNA
chr21	43476406	43477250	GrummtHeLaTRNAseq_peak_75692	267	3.73625	30.2343	26.7686	chr21	43461960	43479534	LINC00313	lincRNA
chrX	115966886	115967220	GrummtHeLaTRNAseq_peak_118654	267	6.79024	30.2325	26.767	chrX	115694880	115969130	DANT2	lincRNA
chr8	127860046	127860385	GrummtHeLaTRNAseq_peak_108639	267	4.17076	30.2497	26.7836	chr8	127794526	128187101	PVT1	lincRNA
chr16	5025026	5025726	GrummtHeLaTRNAseq_peak_39410	267	5.00546	30.1653	26.7024	chr16	5010909	5043999	RP11-165E7.1	lincRNA
chr20	62929220	62929297	GrummtHeLaTRNAseq_peak_74110	267	3.61212	30.2359	26.7701	chr20	62928621	62929297	RP4-563E14.1	lincRNA
chr1	235069524	235070210	GrummtHeLaTRNAseq_peak_10765	267	5.66025	30.2511	26.7849	chr1	235065479	235074220	LINC01348	lincRNA
chr16	29312312	29312758	GrummtHeLaTRNAseq_peak_40846	266	7.99035	30.1605	26.6977	chr16	29291220	29372110	RP11-231C14.7	lincRNA
chr21	43470497	43471744	GrummtHeLaTRNAseq_peak_75691	265	3.76639	30.0108	26.5537	chr21	43461960	43479534	LINC00313	lincRNA
chr11	65422844	65424374	GrummtHeLaTRNAseq_peak_18761	265	2.20409	29.9641	26.509	chr11	65422774	65445540	NEAT1	lincRNA
chr3	195708740	195708954	GrummtHeLaTRNAseq_peak_85497	264	10.7759	29.8757	26.4238	chr3	195658062	195739964	LINC00969	lincRNA
chr8	127891634	127892161	GrummtHeLaTRNAseq_peak_108647	263	4.11441	29.7965	26.3475	chr8	127794526	128187101	PVT1	lincRNA
chr13	87810411	87811232	GrummtHeLaTRNAseq_peak_29002	263	10.1584	29.8361	26.3856	chr13	87807634	87811232	RP11-471M2.3	lincRNA
chr22	22294650	22294794	GrummtHeLaTRNAseq_peak_77175	262	4.92063	29.6678	26.2256	chr22	22293733	22294794	LL22NC03-2H8.4	lincRNA
chr2	47335310	47335501	GrummtHeLaTRNAseq_peak_66244	262	12.0091	29.6717	26.2276	chr2	47192405	47345074	AC073283.4	lincRNA
chr5	181329241	181329515	GrummtHeLaTRNAseq_peak_93392	262	12.0091	29.6717	26.2276	chr5	181329241	181342213	AC138035.1	lincRNA
chr9	94166264	94167287	GrummtHeLaTRNAseq_peak_111817	262	9.06408	29.7152	26.2695	chr9	94166258	94200902	RP11-2B6.2	lincRNA
chr21	16407473	16407717	GrummtHeLaTRNAseq_peak_74805	261	7.44526	29.5546	26.1172	chr21	15928296	16645467	MIR99AHG	lincRNA
chr2	11400021	11400342	GrummtHeLaTRNAseq_peak_65035	261	8.35088	29.5698	26.1316	chr2	11391810	11403080	LINC00570	lincRNA
chr8	127802757	127803051	GrummtHeLaTRNAseq_peak_108622	261	3.85954	29.5616	26.1239	chr8	127794526	128187101	PVT1	lincRNA
chr16	88083643	88083930	GrummtHeLaTRNAseq_peak_43991	261	5.15872	29.5934	26.1542	chr16	88079161	88087383	RP11-863P13.5	lincRNA
chr19	784689	784957	GrummtHeLaTRNAseq_peak_56668	261	3.15707	29.6034	26.1639	chr19	782755	786092	AC006273.5	lincRNA
chr12	123584540	123585115	GrummtHeLaTRNAseq_peak_27344	260	6.96343	29.4411	26.008	chr12	123575891	123585115	RP11-486O12.2	lincRNA
chr1	491480	491910	GrummtHeLaTRNAseq_peak_29	259	7.22905	29.3629	25.933	chr1	365389	522928	RP4-669L17.10	lincRNA
chr8	127196823	127197242	GrummtHeLaTRNAseq_peak_108588	258	3.58982	29.2732	25.8468	chr8	126556323	127419050	PCAT1	lincRNA
chr8	127196823	127197242	GrummtHeLaTRNAseq_peak_108588	258	3.58982	29.2732	25.8468	chr8	127072694	127227541	CASC19	lincRNA
chr1	145281116	145281462	GrummtHeLaTRNAseq_peak_6848	258	11.4648	29.3199	25.8916	chr1	145281116	145281462	CH17-373J23.1	lincRNA
chr6	2633279	2633676	GrummtHeLaTRNAseq_peak_93850	257	6.63413	29.211	25.7871	chr6	2621913	2634619	LINC01600	lincRNA
chr6	2633279	2633676	GrummtHeLaTRNAseq_peak_93850	257	6.63413	29.211	25.7871	chr6	2617144	2640001	RP11-145H9.3	lincRNA
chrX	74208194	74208423	GrummtHeLaTRNAseq_peak_118027	257	4.1499	29.2118	25.7879	chrX	73940435	74293574	FTX	lincRNA
chr8	127289852	127290117	GrummtHeLaTRNAseq_peak_108608	257	6.15284	29.1286	25.7079	chr8	126556323	127419050	PCAT1	lincRNA
chr7	152464244	152465029	GrummtHeLaTRNAseq_peak_105655	257	9.83855	29.1602	25.7383	chr7	152463786	152465549	LINC01003	lincRNA
chr20	18315595	18316774	GrummtHeLaTRNAseq_peak_71637	256	8.57032	29.0579	25.6402	chr20	18289343	18359300	RP4-568F9.6	lincRNA
chr19	47679435	47681132	GrummtHeLaTRNAseq_peak_62890	256	3.48038	29.0837	25.6649	chr19	47607524	47733098	CTD-2571L23.8	lincRNA
chr17	50199876	50200206	GrummtHeLaTRNAseq_peak_50455	255	3.42763	28.9736	25.5591	chr17	50199876	50215922	RP11-893F2.5	lincRNA
chr1	494039	494236	GrummtHeLaTRNAseq_peak_33	254	7.23117	28.886	25.4748	chr1	365389	522928	RP4-669L17.10	lincRNA
chr21	8428901	8429436	GrummtHeLaTRNAseq_peak_74659	254	3.49915	28.8139	25.4058	chr21	8380643	8454792	CH507-528H12.1	lincRNA
chr7	66531369	66531918	GrummtHeLaTRNAseq_peak_102218	253	3.79482	28.7155	25.3112	chr7	66526088	66592397	GS1-124K5.11	lincRNA
chr8	127737147	127737501	GrummtHeLaTRNAseq_peak_108614	253	3.25446	28.7471	25.3416	chr8	127686343	127738987	CASC11	lincRNA
chr3	195937025	195937223	GrummtHeLaTRNAseq_peak_85529	253	5.50092	28.7079	25.304	chr3	195913078	195954485	RP11-480A16.1	lincRNA
chr7	66450099	66450346	GrummtHeLaTRNAseq_peak_102206	252	10.4372	28.5997	25.2001	chr7	66376044	66493566	LINC00174	lincRNA
chr10	132448446	132449264	GrummtHeLaTRNAseq_peak_15494	252	3.50886	28.6796	25.2768	chr10	132444327	132449408	C10orf91	lincRNA
chr3	194322329	194322594	GrummtHeLaTRNAseq_peak_85373	252	8.19254	28.6212	25.2206	chr3	194296191	194322871	LINC00887	lincRNA
chr17	82729504	82730297	GrummtHeLaTRNAseq_peak_53734	252	3.52753	28.6357	25.2346	chr17	82729164	82734143	RP11-388C12.5	lincRNA
chr19	17413428	17413712	GrummtHeLaTRNAseq_peak_60242	252	4.98825	28.6551	25.2533	chr19	17405686	17419324	BISPR	lincRNA
chr3	195673789	195674002	GrummtHeLaTRNAseq_peak_85484	251	6.69411	28.5148	25.1184	chr3	195658062	195739964	LINC00969	lincRNA
chr21	8420132	8420426	GrummtHeLaTRNAseq_peak_74653	251	3.40924	28.5437	25.1462	chr21	8380643	8454792	CH507-528H12.1	lincRNA
chr1	45303910	45304401	GrummtHeLaTRNAseq_peak_4766	251	10.3902	28.507	25.111	chr1	45303910	45305619	LINC01144	lincRNA
chr2	111443615	111444015	GrummtHeLaTRNAseq_peak_68310	250	6.19552	28.4436	25.0501	chr2	111006015	111523376	MIR4435-2HG	lincRNA
chr15	32583952	32584163	GrummtHeLaTRNAseq_peak_34002	250	11.6452	28.395	25.0034	chr15	32536047	32587613	RP11-1000B6.3	lincRNA
chr11	68612976	68613238	GrummtHeLaTRNAseq_peak_19589	249	5.27655	28.3697	24.9807	chr11	68612899	68616711	CTD-2007L18.5	lincRNA
chr1	161447032	161447247	GrummtHeLaTRNAseq_peak_8463	249	5.86155	28.3396	24.9519	chr1	161403409	161470523	RP11-122G18.10	lincRNA
chr12	114682861	114683218	GrummtHeLaTRNAseq_peak_26457	248	9.15416	28.2347	24.8514	chr12	114682292	114767989	RP4-601P9.2	lincRNA
chr19	47634142	47634500	GrummtHeLaTRNAseq_peak_62877	248	5.6553	28.2459	24.862	chr19	47607524	47733098	CTD-2571L23.8	lincRNA
chr15	50907954	50908541	GrummtHeLaTRNAseq_peak_35062	248	9.39487	28.202	24.8198	chr15	50839875	50908603	CTD-2378E12.1	lincRNA
chr21	8428147	8428577	GrummtHeLaTRNAseq_peak_74658	247	3.62239	28.1263	24.7472	chr21	8380643	8454792	CH507-528H12.1	lincRNA
chr8	127996659	127997000	GrummtHeLaTRNAseq_peak_108681	246	3.63881	28.036	24.6605	chr8	127794526	128187101	PVT1	lincRNA
chr5	6775758	6776005	GrummtHeLaTRNAseq_peak_89124	245	7.54899	27.8784	24.5092	chr5	6765891	6833120	RP11-332J15.3	lincRNA
chr14	100292247	100293049	GrummtHeLaTRNAseq_peak_32541	244	3.61905	27.8482	24.4802	chr14	100291117	100294656	RP11-638I2.6	lincRNA
chr21	16303000	16303343	GrummtHeLaTRNAseq_peak_74792	243	5.91775	27.7528	24.3887	chr21	15928296	16645467	MIR99AHG	lincRNA
chr6	134345696	134346127	GrummtHeLaTRNAseq_peak_97102	243	3.33284	27.7024	24.3404	chr6	134343307	134504581	LINC01010	lincRNA
chr19	47701288	47702502	GrummtHeLaTRNAseq_peak_62897	243	4.49702	27.7256	24.3625	chr19	47607524	47733098	CTD-2571L23.8	lincRNA
chr21	16303000	16303343	GrummtHeLaTRNAseq_peak_74792	243	5.91775	27.7528	24.3887	chr21	16291079	16310382	AP001172.2	lincRNA
chr1	779010	779231	GrummtHeLaTRNAseq_peak_66	242	6.32853	27.6514	24.2914	chr1	586071	827796	RP5-857K21.4	lincRNA
chr1	630826	631443	GrummtHeLaTRNAseq_peak_41	242	3.94714	27.606	24.2477	chr1	586071	827796	RP5-857K21.4	lincRNA
chr1	779010	779231	GrummtHeLaTRNAseq_peak_66	242	6.32853	27.6514	24.2914	chr1	778747	810065	RP11-206L10.9	lincRNA
chr21	6069298	6070059	GrummtHeLaTRNAseq_peak_74501	242	4.63053	27.5935	24.2357	chr21	6060340	6076305	CH507-42P11.5	lincRNA
chr7	66376452	66377518	GrummtHeLaTRNAseq_peak_102196	241	4.97965	27.5516	24.1956	chr7	66376044	66493566	LINC00174	lincRNA
chr8	124474118	124474442	GrummtHeLaTRNAseq_peak_108504	241	9.59842	27.4884	24.1349	chr8	124462485	124474582	RNF139-AS1	lincRNA
chr8	128100889	128101115	GrummtHeLaTRNAseq_peak_108714	241	5.41877	27.5528	24.1968	chr8	127794526	128187101	PVT1	lincRNA
chr21	8202686	8202909	GrummtHeLaTRNAseq_peak_74617	241	4.32946	27.5495	24.1935	chr21	8197620	8227646	CH507-513H4.1	lincRNA
chr2	111486574	111486871	GrummtHeLaTRNAseq_peak_68322	240	5.15527	27.3915	24.042	chr2	111006015	111523376	MIR4435-2HG	lincRNA
chr3	186824451	186825521	GrummtHeLaTRNAseq_peak_85313	240	3.41249	27.4408	24.0895	chr3	186810880	186825521	RP11-573D15.2	lincRNA
chr11	9758321	9759041	GrummtHeLaTRNAseq_peak_16587	240	7.5395	27.3533	24.0053	chr11	9754770	9759533	RP11-540A21.2	lincRNA
chr16	90166834	90167541	GrummtHeLaTRNAseq_peak_44658	240	4.21958	27.3861	24.0368	chr16	90102271	90178344	FAM157C	lincRNA
chr16	90166834	90167541	GrummtHeLaTRNAseq_peak_44658	240	4.21958	27.3861	24.0368	chr16	90110574	90168225	RP11-356C4.5	lincRNA
chr2	111486574	111486871	GrummtHeLaTRNAseq_peak_68322	240	5.15527	27.3915	24.042	chr2	111468810	111637967	RP11-68E19.2	lincRNA
chr17	43388635	43388920	GrummtHeLaTRNAseq_peak_49557	239	9.77411	27.2717	23.927	chr17	43338741	43389199	LINC00910	lincRNA
chr9	97238167	97238672	GrummtHeLaTRNAseq_peak_112042	239	11.0223	27.2775	23.9324	chr9	97200475	97238745	RP11-498P14.5	lincRNA
chr7	104999804	105000032	GrummtHeLaTRNAseq_peak_104217	239	6.75318	27.3427	23.9952	chr7	104940943	105000713	RP11-325F22.2	lincRNA
chr5	17367980	17368359	GrummtHeLaTRNAseq_peak_89474	239	4.94127	27.345	23.9973	chr5	17367588	17375653	CTD-2139B15.5	lincRNA
chr14	55271718	55272075	GrummtHeLaTRNAseq_peak_30921	239	8.98949	27.3037	23.9577	chr14	55262222	55272075	RP11-665C16.6	lincRNA
chr9	136483969	136484729	GrummtHeLaTRNAseq_peak_115224	238	3.55347	27.22	23.8773	chr9	136483495	136486067	C9orf163	lincRNA
chr5	17429914	17430788	GrummtHeLaTRNAseq_peak_89494	238	5.9791	27.1714	23.8304	chr5	17403889	17443619	RP11-321E2.3	lincRNA
chr8	127939355	127939644	GrummtHeLaTRNAseq_peak_108663	238	4.31936	27.177	23.8358	chr8	127794526	128187101	PVT1	lincRNA
chr1	161457348	161457601	GrummtHeLaTRNAseq_peak_8469	238	5.78205	27.1926	23.8508	chr1	161403409	161470523	RP11-122G18.10	lincRNA
chr10	2004269	2004609	GrummtHeLaTRNAseq_peak_11228	237	6.17339	27.0754	23.7406	chr10	1989076	2015005	LINC00700	lincRNA
chr14	39103140	39103217	GrummtHeLaTRNAseq_peak_30611	237	11.2812	27.1316	23.7926	chr14	39103140	39103812	RP11-545M17.1	lincRNA
chr16	90106476	90106763	GrummtHeLaTRNAseq_peak_44649	237	11.2812	27.1316	23.7926	chr16	90102271	90178344	FAM157C	lincRNA
chr1	149176586	149176843	GrummtHeLaTRNAseq_peak_7155	237	11.2812	27.1316	23.7926	chr1	149175748	149259987	CH17-189H20.1	lincRNA
chr19	11676805	11677120	GrummtHeLaTRNAseq_peak_59340	236	8.39407	27.0071	23.6753	chr19	11639754	11686569	CTC-499B15.5	lincRNA
chr17	82293716	82294056	GrummtHeLaTRNAseq_peak_53590	236	5.93058	26.9793	23.6486	chr17	82293716	82294910	RP13-516M14.1	lincRNA
chr5	38831967	38832247	GrummtHeLaTRNAseq_peak_89931	235	5.42869	26.8355	23.5106	chr5	38682581	38845829	OSMR-AS1	lincRNA
chr19	17500215	17500914	GrummtHeLaTRNAseq_peak_60266	235	3.2396	26.873	23.5468	chr19	17488990	17511889	CTD-3131K8.2	lincRNA
chr1	2546393	2546974	GrummtHeLaTRNAseq_peak_705	235	6.48379	26.8843	23.5577	chr1	2530064	2547460	RP3-395M20.12	lincRNA
chr22	49903351	49904382	GrummtHeLaTRNAseq_peak_79630	235	4.18904	26.8759	23.5496	chr22	49902228	49904576	CITF22-1A6.3	lincRNA
chr21	8218525	8219056	GrummtHeLaTRNAseq_peak_74623	235	2.59413	26.8712	23.5451	chr21	8197620	8227646	CH507-513H4.1	lincRNA
chr22	46054417	46054638	GrummtHeLaTRNAseq_peak_79315	234	5.78127	26.7854	23.4627	chr22	46053869	46113928	MIRLET7BHG	lincRNA
chr3	195953902	195954095	GrummtHeLaTRNAseq_peak_85534	234	5.50661	26.8006	23.4773	chr3	195913078	195954485	RP11-480A16.1	lincRNA
chr5	8457752	8458247	GrummtHeLaTRNAseq_peak_89135	233	10.039	26.6304	23.3138	chr5	8450701	8486930	MIR4458HG	lincRNA
chr16	87778881	87779112	GrummtHeLaTRNAseq_peak_43902	233	6.99138	26.7071	23.3875	chr16	87773304	87779374	RP4-536B24.4	lincRNA
chr19	17505231	17506119	GrummtHeLaTRNAseq_peak_60268	233	3.19957	26.6254	23.309	chr19	17488990	17511889	CTD-3131K8.2	lincRNA
chr22	30978534	30978778	GrummtHeLaTRNAseq_peak_77937	233	6.19124	26.714	23.3941	chr22	30976515	30978848	RP3-430N8.11	lincRNA
chr21	8409246	8409562	GrummtHeLaTRNAseq_peak_74646	233	3.93158	26.6628	23.3451	chr21	8380643	8454792	CH507-528H12.1	lincRNA
chr16	67561817	67562161	GrummtHeLaTRNAseq_peak_42204	232	5.21887	26.6062	23.2907	chr16	67549214	67563958	CTD-2012K14.6	lincRNA
chr21	8440244	8440537	GrummtHeLaTRNAseq_peak_74664	232	2.52821	26.5328	23.2201	chr21	8380643	8454792	CH507-528H12.1	lincRNA
chr15	44536396	44536715	GrummtHeLaTRNAseq_peak_34869	231	5.34114	26.4358	23.1271	chr15	44527257	44537046	EIF3J-AS1	lincRNA
chr17	1715699	1716166	GrummtHeLaTRNAseq_peak_45621	231	4.45278	26.4993	23.1879	chr17	1711493	1717174	MIR22HG	lincRNA
chr21	16396538	16396833	GrummtHeLaTRNAseq_peak_74803	231	5.18588	26.4477	23.1386	chr21	15928296	16645467	MIR99AHG	lincRNA
chr10	99430963	99431522	GrummtHeLaTRNAseq_peak_14079	231	7.96299	26.4619	23.152	chr10	99430919	99463259	RP11-441O15.3	lincRNA
chr17	20281838	20282163	GrummtHeLaTRNAseq_peak_47597	231	4.39488	26.4461	23.1371	chr17	20185082	20322973	AC004702.2	lincRNA
chr17	56914203	56914467	GrummtHeLaTRNAseq_peak_50670	231	6.1255	26.4713	23.161	chr17	56914186	56914533	RP11-670E13.6	lincRNA
chr10	47990216	47991047	GrummtHeLaTRNAseq_peak_12338	231	5.25771	26.4214	23.1133	chr10	47908064	47991877	CH17-360D5.2	lincRNA
chr4	183099150	183099199	GrummtHeLaTRNAseq_peak_88527	230	9.58379	26.3077	23.0043	chr4	183097017	183099199	WWC2-AS2	lincRNA
chr14	101948382	101949259	GrummtHeLaTRNAseq_peak_32689	230	7.91616	26.3425	23.0377	chr14	101948347	101949425	RP11-1017G21.5	lincRNA
chr1	148021280	148021658	GrummtHeLaTRNAseq_peak_7064	230	9.58379	26.3077	23.0043	chr1	148013203	148025934	RP11-94I2.4	lincRNA
chr1	161422732	161423174	GrummtHeLaTRNAseq_peak_8460	229	10.4603	26.2482	22.9472	chr1	161403409	161470523	RP11-122G18.10	lincRNA
chr21	16194258	16194627	GrummtHeLaTRNAseq_peak_74773	228	7.82414	26.1064	22.8112	chr21	15928296	16645467	MIR99AHG	lincRNA
chr2	95815282	95815892	GrummtHeLaTRNAseq_peak_67658	228	4.83738	26.0966	22.8019	chr2	95807052	95835003	LINC00342	lincRNA
chr16	90157085	90157291	GrummtHeLaTRNAseq_peak_44655	228	10.0683	26.101	22.8061	chr16	90102271	90178344	FAM157C	lincRNA
chr16	90157085	90157291	GrummtHeLaTRNAseq_peak_44655	228	10.0683	26.101	22.8061	chr16	90110574	90168225	RP11-356C4.5	lincRNA
chr19	47716457	47716990	GrummtHeLaTRNAseq_peak_62899	228	4.97093	26.0997	22.8048	chr19	47607524	47733098	CTD-2571L23.8	lincRNA
chr13	87671799	87672221	GrummtHeLaTRNAseq_peak_28982	227	6.6252	26.0131	22.7219	chr13	87427214	87674235	MIR4500HG	lincRNA
chr7	66491401	66492248	GrummtHeLaTRNAseq_peak_102210	226	5.56494	25.8866	22.6007	chr7	66376044	66493566	LINC00174	lincRNA
chr6	134346691	134346914	GrummtHeLaTRNAseq_peak_97104	226	3.17759	25.9597	22.6707	chr6	134343307	134504581	LINC01010	lincRNA
chr8	128099268	128099519	GrummtHeLaTRNAseq_peak_108713	226	5.00139	25.9012	22.6147	chr8	127794526	128187101	PVT1	lincRNA
chr17	20276863	20277278	GrummtHeLaTRNAseq_peak_47595	226	4.94767	25.9809	22.6911	chr17	20185082	20322973	AC004702.2	lincRNA
chr1	121002513	121002768	GrummtHeLaTRNAseq_peak_6656	225	8.33049	25.7912	22.5111	chr1	120913184	121009291	LINC00623	lincRNA
chrX	115732536	115732733	GrummtHeLaTRNAseq_peak_118621	225	6.86131	25.8407	22.5586	chrX	115694880	115969130	DANT2	lincRNA
chr5	54381136	54381502	GrummtHeLaTRNAseq_peak_90151	225	10.9173	25.8819	22.5963	chr5	54313564	54415238	LINC01033	lincRNA
chr15	84424164	84424483	GrummtHeLaTRNAseq_peak_36685	225	10.9173	25.8819	22.5963	chr15	84422618	84425882	RP11-182J1.13	lincRNA
chr19	47725760	47726228	GrummtHeLaTRNAseq_peak_62903	225	4.60608	25.8185	22.5374	chr19	47607524	47733098	CTD-2571L23.8	lincRNA
chrX	53094186	53094637	GrummtHeLaTRNAseq_peak_117305	224	8.78109	25.7374	22.4596	chrX	53094145	53170914	KANTR	lincRNA
chrX	53094186	53094637	GrummtHeLaTRNAseq_peak_117305	224	8.78109	25.7374	22.4596	chrX	53093710	53094858	RP11-236P24.3	lincRNA
chr19	1748382	1748687	GrummtHeLaTRNAseq_peak_57074	224	4.83057	25.7188	22.4417	chr19	1748056	1748745	AC005256.1	lincRNA
chr21	6323053	6324115	GrummtHeLaTRNAseq_peak_74541	224	5.26916	25.7324	22.4548	chr21	6318434	6360415	CH507-145C22.1	lincRNA
chr22	46053869	46054257	GrummtHeLaTRNAseq_peak_79314	223	5.78826	25.6011	22.3289	chr22	46053869	46113928	MIRLET7BHG	lincRNA
chr14	100291225	100292015	GrummtHeLaTRNAseq_peak_32540	223	3.73668	25.627	22.3537	chr14	100291117	100294656	RP11-638I2.6	lincRNA
chr16	2456511	2456857	GrummtHeLaTRNAseq_peak_38779	223	2.75455	25.596	22.3239	chr16	2456252	2459979	RP11-715J22.4	lincRNA
chr19	13842352	13842771	GrummtHeLaTRNAseq_peak_59605	223	2.8044	25.6612	22.3865	chr19	13823880	13842928	MIR24-2	lincRNA
chr17	81304677	81305292	GrummtHeLaTRNAseq_peak_53224	222	3.25378	25.5412	22.2714	chr17	81303771	81309248	LINC00482	lincRNA
chrX	102769158	102769396	GrummtHeLaTRNAseq_peak_118358	221	10.6777	25.456	22.1897	chrX	102769158	102885406	LINC00630	lincRNA
chr1	905058	905537	GrummtHeLaTRNAseq_peak_93	221	4.42671	25.4009	22.137	chr1	904834	915976	RP11-54O7.16	lincRNA
chr3	6549245	6549963	GrummtHeLaTRNAseq_peak_80237	220	6.83995	25.3124	22.0522	chr3	6490460	6736750	AC069277.2	lincRNA
chr22	46070065	46070953	GrummtHeLaTRNAseq_peak_79321	220	3.21657	25.3526	22.0906	chr22	46053869	46113928	MIRLET7BHG	lincRNA
chr21	38819413	38819727	GrummtHeLaTRNAseq_peak_75316	220	3.55898	25.3462	22.0848	chr21	38812878	38956467	AF064858.6	lincRNA
chr13	43968411	43968588	GrummtHeLaTRNAseq_peak_28532	220	6.69363	25.3233	22.0627	chr13	43908669	44030461	LINC00284	lincRNA
chr19	27794320	27794902	GrummtHeLaTRNAseq_peak_60877	220	6.98281	25.27	22.0116	chr19	27793431	27984984	CTC-459F4.3	lincRNA
chr1	1062748	1063288	GrummtHeLaTRNAseq_peak_165	220	3.47144	25.2592	22.0014	chr1	1062208	1063288	RP11-54O7.18	lincRNA
chr21	8399038	8399449	GrummtHeLaTRNAseq_peak_74642	220	2.47308	25.361	22.0987	chr21	8380643	8454792	CH507-528H12.1	lincRNA
chr21	8426055	8426267	GrummtHeLaTRNAseq_peak_74656	220	3.4254	25.2867	22.0277	chr21	8380643	8454792	CH507-528H12.1	lincRNA
chr12	46383652	46383983	GrummtHeLaTRNAseq_peak_23477	219	7.66012	25.1794	21.9249	chr12	46383652	46876784	RP11-96H19.1	lincRNA
chr7	5477841	5478157	GrummtHeLaTRNAseq_peak_100533	217	3.56948	24.9561	21.711	chr7	5475804	5479811	AC092171.4	lincRNA
chr12	52173643	52173951	GrummtHeLaTRNAseq_peak_24083	217	3.82012	24.9929	21.7462	chr12	52164115	52223813	LINC00592	lincRNA
chr2	111489963	111490188	GrummtHeLaTRNAseq_peak_68325	216	4.67799	24.9064	21.6635	chr2	111006015	111523376	MIR4435-2HG	lincRNA
chr2	74919907	74920111	GrummtHeLaTRNAseq_peak_67239	216	6.99701	24.8409	21.6007	chr2	74918148	74938418	LINC01291	lincRNA
chr2	74919907	74920111	GrummtHeLaTRNAseq_peak_67239	216	6.99701	24.8409	21.6007	chr2	74919555	74924846	AC104135.2	lincRNA
chr2	65020877	65021344	GrummtHeLaTRNAseq_peak_66693	216	8.17134	24.8924	21.65	chr2	64901840	65056168	AC007386.2	lincRNA
chr2	111489963	111490188	GrummtHeLaTRNAseq_peak_68325	216	4.67799	24.9064	21.6635	chr2	111468810	111637967	RP11-68E19.2	lincRNA
chr7	66584335	66584557	GrummtHeLaTRNAseq_peak_102236	215	6.24331	24.7507	21.5144	chr7	66526088	66592397	GS1-124K5.11	lincRNA
chr8	127854205	127854442	GrummtHeLaTRNAseq_peak_108637	214	3.56529	24.678	21.4446	chr8	127794526	128187101	PVT1	lincRNA
chr8	82658049	82658302	GrummtHeLaTRNAseq_peak_107914	214	10.5534	24.6465	21.4144	chr8	82514568	82677153	RP11-653B10.1	lincRNA
chr8	82658049	82658302	GrummtHeLaTRNAseq_peak_107914	214	10.5534	24.6465	21.4144	chr8	82033533	82961926	CTD-2272D18.1	lincRNA
chr17	60009184	60009360	GrummtHeLaTRNAseq_peak_50948	214	10.5534	24.6465	21.4144	chr17	59962363	60018975	TBC1D3P1-DHX40P1	lincRNA
chr21	8204914	8205228	GrummtHeLaTRNAseq_peak_74618	214	3.06496	24.6667	21.4338	chr21	8197620	8227646	CH507-513H4.1	lincRNA
chr21	6070827	6071419	GrummtHeLaTRNAseq_peak_74502	214	4.16356	24.656	21.4236	chr21	6060340	6076305	CH507-42P11.5	lincRNA
chr9	33600905	33601222	GrummtHeLaTRNAseq_peak_110714	213	3.76532	24.5686	21.3415	chr9	33580695	33607874	CYP4F26P	lincRNA
chrX	74276379	74276625	GrummtHeLaTRNAseq_peak_118046	213	3.2276	24.6285	21.3991	chrX	73940435	74293574	FTX	lincRNA
chr17	82292390	82292731	GrummtHeLaTRNAseq_peak_53588	213	5.94295	24.5473	21.3212	chr17	82290046	82292814	RP13-516M14.4	lincRNA
chr19	47718459	47719855	GrummtHeLaTRNAseq_peak_62900	213	4.19482	24.5651	21.3382	chr19	47607524	47733098	CTD-2571L23.8	lincRNA
chr22	42615244	42615369	GrummtHeLaTRNAseq_peak_79076	213	5.18727	24.6244	21.3951	chr22	42615244	42615907	RNU12	lincRNA
chr1	736457	736692	GrummtHeLaTRNAseq_peak_54	212	6.5658	24.4748	21.2518	chr1	586071	827796	RP5-857K21.4	lincRNA
chrX	74196919	74197356	GrummtHeLaTRNAseq_peak_118023	212	5.60934	24.5002	21.2761	chrX	73940435	74293574	FTX	lincRNA
chr17	50944201	50944508	GrummtHeLaTRNAseq_peak_50575	212	9.23335	24.4724	21.2494	chr17	50934989	50944713	RP11-700H6.1	lincRNA
chr17	50944201	50944508	GrummtHeLaTRNAseq_peak_50575	212	9.23335	24.4724	21.2494	chr17	50944104	50948750	RP11-700H6.2	lincRNA
chr2	111341626	111341826	GrummtHeLaTRNAseq_peak_68290	211	6.53669	24.3845	21.1654	chr2	111006015	111523376	MIR4435-2HG	lincRNA
chr9	33602938	33603162	GrummtHeLaTRNAseq_peak_110716	211	3.88184	24.3921	21.1726	chr9	33580695	33607874	CYP4F26P	lincRNA
chr16	4246482	4246786	GrummtHeLaTRNAseq_peak_39199	211	8.41908	24.4007	21.1808	chr16	4243943	4253817	LINC01569	lincRNA
chr1	906627	907085	GrummtHeLaTRNAseq_peak_94	211	3.83847	24.3393	21.1219	chr1	904834	915976	RP11-54O7.16	lincRNA
chr7	65764382	65764732	GrummtHeLaTRNAseq_peak_102135	211	5.67088	24.3445	21.1269	chr7	65647010	65770810	RP11-479O9.4	lincRNA
chr7	1576191	1576442	GrummtHeLaTRNAseq_peak_99972	210	6.21472	24.2252	21.0128	chr7	1570073	1589626	PSMG3-AS1	lincRNA
chr2	95826374	95826891	GrummtHeLaTRNAseq_peak_67663	210	3.66514	24.2834	21.0685	chr2	95807052	95835003	LINC00342	lincRNA
chr12	131757946	131758047	GrummtHeLaTRNAseq_peak_27646	210	4.3424	24.2781	21.0633	chr12	131756966	131758047	RP11-495K9.5	lincRNA
chr14	101705725	101706648	GrummtHeLaTRNAseq_peak_32641	210	5.46524	24.312	21.0961	chr14	101634454	101731108	RP11-1029J19.5	lincRNA
chr16	23452758	23453199	GrummtHeLaTRNAseq_peak_40363	210	7.12058	24.2404	21.0274	chr16	23452758	23457606	CTD-2270L9.4	lincRNA
chr17	43159142	43159673	GrummtHeLaTRNAseq_peak_49495	210	6.50784	24.2948	21.0795	chr17	43148368	43171037	RP11-242D8.1	lincRNA
chr20	62596732	62596862	GrummtHeLaTRNAseq_peak_74005	210	4.61319	24.2303	21.0178	chr20	62596732	62603355	WI2-87327B8.2	lincRNA
chr16	29220458	29220792	GrummtHeLaTRNAseq_peak_40829	209	7.08311	24.1378	20.9292	chr16	29215385	29221040	RP11-426C22.4	lincRNA
chr19	13840326	13840802	GrummtHeLaTRNAseq_peak_59603	209	2.51561	24.1937	20.9827	chr19	13823880	13842928	MIR24-2	lincRNA
chr18	39375785	39376007	GrummtHeLaTRNAseq_peak_55881	208	9.03614	24.0773	20.8714	chr18	39206917	39800322	RP11-244M2.1	lincRNA
chr5	27477540	27477991	GrummtHeLaTRNAseq_peak_89523	207	4.10527	23.9876	20.7855	chr5	27217714	27496994	LINC01021	lincRNA
chr14	100538939	100539353	GrummtHeLaTRNAseq_peak_32596	207	3.14814	23.9967	20.7942	chr14	100538939	100540409	CTD-2062F14.3	lincRNA
chr16	29146389	29146853	GrummtHeLaTRNAseq_peak_40803	207	4.38318	23.903	20.7043	chr16	29139661	29216706	RP11-426C22.5	lincRNA
chr20	48827402	48827626	GrummtHeLaTRNAseq_peak_73372	207	8.71437	23.9631	20.7621	chr20	48821688	48849458	RP5-906C1.1	lincRNA
chr21	45264237	45264455	GrummtHeLaTRNAseq_peak_76140	206	3.49975	23.8724	20.675	chr21	45234308	45264548	LINC00334	lincRNA
chrX	53114403	53115684	GrummtHeLaTRNAseq_peak_117310	206	5.35728	23.8697	20.6725	chrX	53094145	53170914	KANTR	lincRNA
chr1	728419	728628	GrummtHeLaTRNAseq_peak_52	205	5.31689	23.7026	20.5124	chr1	586071	827796	RP5-857K21.4	lincRNA
chr2	117836241	117836866	GrummtHeLaTRNAseq_peak_68448	205	6.46626	23.7223	20.5313	chr2	117833937	117841658	AC009404.2	lincRNA
chr1	178542874	178543228	GrummtHeLaTRNAseq_peak_8827	204	7.85096	23.6277	20.4407	chr1	178542752	178548889	C1orf220	lincRNA
chrX	131728644	131729058	GrummtHeLaTRNAseq_peak_118939	204	6.1599	23.6166	20.4301	chrX	131688779	131830862	FIRRE	lincRNA
chr5	78360147	78360507	GrummtHeLaTRNAseq_peak_90745	204	9.07235	23.5987	20.4132	chr5	78342365	78360507	SCAMP1-AS1	lincRNA
chr19	19776648	19777146	GrummtHeLaTRNAseq_peak_60800	204	9.11265	23.6782	20.4892	chr19	19761038	19821716	CTC-559E9.4	lincRNA
chr20	38407044	38407803	GrummtHeLaTRNAseq_peak_72826	203	4.80906	23.5657	20.3814	chr20	38404893	38416797	RP4-564F22.5	lincRNA
chr19	47702694	47703076	GrummtHeLaTRNAseq_peak_62898	203	4.37164	23.5286	20.3461	chr19	47607524	47733098	CTD-2571L23.8	lincRNA
chr10	49954207	49954411	GrummtHeLaTRNAseq_peak_12381	202	7.77376	23.4462	20.2671	chr10	49942056	50011654	LINC00843	lincRNA
chr1	111608241	111608593	GrummtHeLaTRNAseq_peak_6267	202	10.1895	23.4257	20.2475	chr1	111599655	111608723	LINC01160	lincRNA
chr3	161429305	161429607	GrummtHeLaTRNAseq_peak_84774	202	10.1895	23.4257	20.2475	chr3	161426427	161448242	RP11-3P17.4	lincRNA
chr14	102555105	102555579	GrummtHeLaTRNAseq_peak_32847	202	3.00426	23.391	20.2163	chr14	102545254	102555826	CTD-2555C10.3	lincRNA
chr16	88264669	88264950	GrummtHeLaTRNAseq_peak_44031	202	4.52356	23.4278	20.2494	chr16	88234785	88302511	LA16c-444G7.1	lincRNA
chr16	5033233	5033800	GrummtHeLaTRNAseq_peak_39414	202	4.77967	23.4226	20.2467	chr16	5010909	5043999	RP11-165E7.1	lincRNA
chr3	161429305	161429607	GrummtHeLaTRNAseq_peak_84774	202	10.1895	23.4257	20.2475	chr3	161429112	161429613	RP11-3P17.5	lincRNA
chr2	111333004	111333232	GrummtHeLaTRNAseq_peak_68287	201	7.92742	23.2955	20.1248	chr2	111006015	111523376	MIR4435-2HG	lincRNA
chr12	30796910	30797153	GrummtHeLaTRNAseq_peak_23174	201	6.06076	23.2888	20.1186	chr12	30755167	30802602	LINC00941	lincRNA
chr19	50487587	50487638	GrummtHeLaTRNAseq_peak_63470	201	3.92017	23.312	20.1408	chr19	50486810	50487638	CTD-2545M3.8	lincRNA
chr1	726908	727089	GrummtHeLaTRNAseq_peak_50	200	5.02521	23.1802	20.0146	chr1	586071	827796	RP5-857K21.4	lincRNA
chr8	127147184	127147568	GrummtHeLaTRNAseq_peak_108575	200	4.20896	23.18	20.0144	chr8	126556323	127419050	PCAT1	lincRNA
chr8	127147184	127147568	GrummtHeLaTRNAseq_peak_108575	200	4.20896	23.18	20.0144	chr8	127072694	127227541	CASC19	lincRNA
chr16	87777853	87778098	GrummtHeLaTRNAseq_peak_43900	200	6.16754	23.2157	20.0485	chr16	87773304	87779374	RP4-536B24.4	lincRNA
chr1	212558303	212559025	GrummtHeLaTRNAseq_peak_9834	200	10.0777	23.2282	20.0605	chr1	212557833	212559731	RP11-61J19.5	lincRNA
chr16	3182686	3183665	GrummtHeLaTRNAseq_peak_39006	200	6.60847	23.2562	20.0872	chr16	3181233	3184018	AJ003147.8	lincRNA
chr17	45553389	45553722	GrummtHeLaTRNAseq_peak_49987	200	7.90028	23.2333	20.0654	chr17	45545804	45563230	RP11-798G7.6	lincRNA
chr12	121799862	121800447	GrummtHeLaTRNAseq_peak_26965	199	2.73843	23.0687	19.908	chr12	121795267	121803906	LINC01089	lincRNA
chr2	87504470	87505090	GrummtHeLaTRNAseq_peak_67504	199	5.66175	23.1206	19.9575	chr2	87454781	87636740	LINC00152	lincRNA
chr2	87583838	87584060	GrummtHeLaTRNAseq_peak_67518	199	9.67699	23.0742	19.9132	chr2	87454781	87636740	LINC00152	lincRNA
chrX	134545434	134546120	GrummtHeLaTRNAseq_peak_118991	199	3.64786	23.1484	19.9843	chrX	134543119	134546642	MIR503HG	lincRNA
chr8	127158491	127158724	GrummtHeLaTRNAseq_peak_108577	199	3.64786	23.1484	19.9843	chr8	126556323	127419050	PCAT1	lincRNA
chr8	127158491	127158724	GrummtHeLaTRNAseq_peak_108577	199	3.64786	23.1484	19.9843	chr8	127072694	127227541	CASC19	lincRNA
chr12	121799862	121800447	GrummtHeLaTRNAseq_peak_26965	199	2.73843	23.0687	19.908	chr12	121797511	121801972	RP11-347I19.8	lincRNA
chr16	90168874	90169568	GrummtHeLaTRNAseq_peak_44660	198	3.7594	22.9722	19.8156	chr16	90102271	90178344	FAM157C	lincRNA
chr2	111463942	111464197	GrummtHeLaTRNAseq_peak_68314	197	4.96377	22.9062	19.7524	chr2	111006015	111523376	MIR4435-2HG	lincRNA
chr12	113762134	113762359	GrummtHeLaTRNAseq_peak_26422	197	6.78943	22.862	19.71	chr12	113583886	113773726	LINC01234	lincRNA
chr16	5027741	5028225	GrummtHeLaTRNAseq_peak_39412	197	3.894	22.8627	19.7107	chr16	5010909	5043999	RP11-165E7.1	lincRNA
chr21	6086679	6087269	GrummtHeLaTRNAseq_peak_74510	197	2.28401	22.9298	19.7749	chr21	6084364	6091407	CH507-42P11.6	lincRNA
chr2	110375805	110376156	GrummtHeLaTRNAseq_peak_68231	196	4.78073	22.752	19.6047	chr2	110375138	110384442	LINC01106	lincRNA
chr8	127208914	127209198	GrummtHeLaTRNAseq_peak_108594	196	2.63796	22.7614	19.6137	chr8	126556323	127419050	PCAT1	lincRNA
chr8	127208914	127209198	GrummtHeLaTRNAseq_peak_108594	196	2.63796	22.7614	19.6137	chr8	127072694	127227541	CASC19	lincRNA
chr20	38414163	38414353	GrummtHeLaTRNAseq_peak_72829	195	4.03759	22.7014	19.5565	chr20	38404893	38416797	RP4-564F22.5	lincRNA
chr1	727681	727866	GrummtHeLaTRNAseq_peak_51	195	5.08675	22.7342	19.5877	chr1	586071	827796	RP5-857K21.4	lincRNA
chr8	89698507	89699203	GrummtHeLaTRNAseq_peak_107955	195	8.61512	22.6843	19.5401	chr8	89585872	89757812	RP11-37B2.1	lincRNA
chr5	173735245	173735452	GrummtHeLaTRNAseq_peak_92829	195	6.00428	22.6839	19.5398	chr5	173707614	173746279	LINC01484	lincRNA
chrX	131747156	131747638	GrummtHeLaTRNAseq_peak_118947	194	5.97993	22.6038	19.4632	chrX	131688779	131830862	FIRRE	lincRNA
chr7	66591482	66592397	GrummtHeLaTRNAseq_peak_102240	194	5.61798	22.5664	19.4273	chr7	66526088	66592397	GS1-124K5.11	lincRNA
chr5	38834418	38834771	GrummtHeLaTRNAseq_peak_89933	194	5.15031	22.6411	19.4988	chr5	38682581	38845829	OSMR-AS1	lincRNA
chr21	8397742	8397946	GrummtHeLaTRNAseq_peak_74641	194	2.37306	22.5965	19.4561	chr21	8380643	8454792	CH507-528H12.1	lincRNA
chr8	127919599	127919843	GrummtHeLaTRNAseq_peak_108657	193	3.76477	22.4935	19.3576	chr8	127794526	128187101	PVT1	lincRNA
chr16	29212826	29213092	GrummtHeLaTRNAseq_peak_40826	193	6.98124	22.4513	19.3174	chr16	29139661	29216706	RP11-426C22.5	lincRNA
chr15	41623488	41623698	GrummtHeLaTRNAseq_peak_34445	193	5.8151	22.461	19.3264	chr15	41609457	41630908	RP11-380D11.2	lincRNA
chr7	66904009	66904654	GrummtHeLaTRNAseq_peak_102297	193	5.10474	22.4506	19.3167	chr7	66902857	66906297	RP11-458F8.4	lincRNA
chr21	38913522	38913718	GrummtHeLaTRNAseq_peak_75321	192	7.5144	22.3358	19.2069	chr21	38812878	38956467	AF064858.6	lincRNA
chr9	33589200	33589529	GrummtHeLaTRNAseq_peak_110708	192	3.85818	22.3519	19.2222	chr9	33580695	33607874	CYP4F26P	lincRNA
chr6	2988617	2989328	GrummtHeLaTRNAseq_peak_93885	192	8.98204	22.3294	19.2009	chr6	2987967	2991173	LINC01011	lincRNA
chr5	17412807	17413076	GrummtHeLaTRNAseq_peak_89488	192	4.91677	22.3474	19.218	chr5	17403889	17443619	RP11-321E2.3	lincRNA
chr17	6657523	6657807	GrummtHeLaTRNAseq_peak_46442	192	5.09722	22.419	19.2863	chr17	6651762	6693202	C17orf100	lincRNA
chr14	24139616	24139821	GrummtHeLaTRNAseq_peak_30289	192	3.93862	22.3445	19.2152	chr14	24139445	24140444	RP11-468E2.5	lincRNA
chr21	8226925	8227144	GrummtHeLaTRNAseq_peak_74626	192	3.35037	22.3412	19.2122	chr21	8197620	8227646	CH507-513H4.1	lincRNA
chr3	6575358	6575648	GrummtHeLaTRNAseq_peak_80240	191	6.58529	22.2916	19.1646	chr3	6490460	6736750	AC069277.2	lincRNA
chr10	1997129	1997637	GrummtHeLaTRNAseq_peak_11227	191	6.00833	22.2806	19.1542	chr10	1989076	2015005	LINC00700	lincRNA
chr17	80454470	80454697	GrummtHeLaTRNAseq_peak_52890	191	4.41795	22.2354	19.111	chr17	80453735	80454729	CTD-2526A2.2	lincRNA
chr16	3582169	3583266	GrummtHeLaTRNAseq_peak_39073	191	4.3686	22.2811	19.1547	chr16	3581181	3583266	RP11-461A8.1	lincRNA
chr17	43167004	43167227	GrummtHeLaTRNAseq_peak_49498	191	4.90333	22.2878	19.161	chr17	43148368	43171037	RP11-242D8.1	lincRNA
chr7	39733455	39733784	GrummtHeLaTRNAseq_peak_101458	190	9.8256	22.2201	19.0964	chr7	39733430	39793092	LINC00265	lincRNA
chr2	87507738	87508072	GrummtHeLaTRNAseq_peak_67506	190	5.73759	22.1949	19.0742	chr2	87454781	87636740	LINC00152	lincRNA
chr17	72592328	72592657	GrummtHeLaTRNAseq_peak_51650	190	9.8256	22.2201	19.0964	chr17	72290091	72640472	LINC00511	lincRNA
chr9	22735314	22735514	GrummtHeLaTRNAseq_peak_110527	190	9.8256	22.2201	19.0964	chr9	22646200	22824213	LINC01239	lincRNA
chr13	44682637	44682932	GrummtHeLaTRNAseq_peak_28550	190	9.8256	22.2201	19.0964	chr13	44651812	44701016	LINC00407	lincRNA
chr3	165497961	165498184	GrummtHeLaTRNAseq_peak_84799	190	9.8256	22.2201	19.0964	chr3	165206929	165846519	LINC01322	lincRNA
chr16	58846346	58846532	GrummtHeLaTRNAseq_peak_41988	190	9.8256	22.2201	19.0964	chr16	58733910	59199395	RP11-410D17.2	lincRNA
chr8	127892699	127892915	GrummtHeLaTRNAseq_peak_108648	190	3.23217	22.1395	19.0211	chr8	127794526	128187101	PVT1	lincRNA
chr16	90137866	90138068	GrummtHeLaTRNAseq_peak_44651	190	9.8256	22.2201	19.0964	chr16	90102271	90178344	FAM157C	lincRNA
chr16	90137866	90138068	GrummtHeLaTRNAseq_peak_44651	190	9.8256	22.2201	19.0964	chr16	90110574	90168225	RP11-356C4.5	lincRNA
chr1	235068196	235068430	GrummtHeLaTRNAseq_peak_10764	190	4.73562	22.203	19.082	chr1	235065479	235074220	LINC01348	lincRNA
chr8	12638993	12639306	GrummtHeLaTRNAseq_peak_106237	190	9.8256	22.2201	19.0964	chr8	12467693	12665588	RP11-419I17.1	lincRNA
chr11	66276613	66276771	GrummtHeLaTRNAseq_peak_19013	189	2.82581	22.0133	18.9006	chr11	66269832	66278525	RP11-867G23.3	lincRNA
chr19	51691521	51692000	GrummtHeLaTRNAseq_peak_63534	189	3.13374	22.0234	18.9103	chr19	51685363	51693456	SPACA6P-AS	lincRNA
chr6	52576806	52577041	GrummtHeLaTRNAseq_peak_96022	188	9.3433	21.9111	18.8029	chr6	52576787	52643058	TRAM2-AS1	lincRNA
chr2	97424429	97425026	GrummtHeLaTRNAseq_peak_67886	188	4.61168	21.9422	18.8326	chr2	97416165	97433527	AC159540.1	lincRNA
chr8	143760777	143761379	GrummtHeLaTRNAseq_peak_109457	188	4.83726	21.9927	18.8811	chr8	143758153	143771870	RP11-429J17.7	lincRNA
chr17	83104925	83105357	GrummtHeLaTRNAseq_peak_53887	188	3.37968	21.9227	18.814	chr17	83104255	83106910	AC144831.1	lincRNA
chr1	148458788	148459666	GrummtHeLaTRNAseq_peak_7095	188	7.57707	21.9887	18.8772	chr1	148290889	148519604	LINC01138	lincRNA
chr2	97424429	97425026	GrummtHeLaTRNAseq_peak_67886	188	4.61168	21.9422	18.8326	chr2	97421075	97434847	AC159540.2	lincRNA
chr3	6541619	6541873	GrummtHeLaTRNAseq_peak_80236	187	5.53301	21.8692	18.763	chr3	6490460	6736750	AC069277.2	lincRNA
chr22	46062028	46062206	GrummtHeLaTRNAseq_peak_79319	187	5.74684	21.8257	18.7214	chr22	46053869	46113928	MIRLET7BHG	lincRNA
chr12	8240814	8241003	GrummtHeLaTRNAseq_peak_22621	187	5.22156	21.8324	18.7279	chr12	8235415	8242564	RP11-266K4.9	lincRNA
chr9	94332459	94332599	GrummtHeLaTRNAseq_peak_111833	187	7.50107	21.8131	18.7095	chr9	94332459	94363013	RP11-307E17.8	lincRNA
chrX	115909679	115909887	GrummtHeLaTRNAseq_peak_118634	187	4.29093	21.8592	18.7533	chrX	115694880	115969130	DANT2	lincRNA
chr16	8962706	8962895	GrummtHeLaTRNAseq_peak_39493	187	7.30045	21.8263	18.7219	chr16	8962706	8966990	RP11-77H9.8	lincRNA
chr21	45004149	45004334	GrummtHeLaTRNAseq_peak_76045	187	2.83847	21.8199	18.716	chr21	44999208	45004727	PICSAR	lincRNA
chr21	7437727	7437923	GrummtHeLaTRNAseq_peak_74598	187	6.77319	21.9016	18.7939	chr21	7430659	7469007	CH507-254M2.2	lincRNA
chr5	112419583	112419811	GrummtHeLaTRNAseq_peak_91194	187	9.29491	21.823	18.7188	chr5	112419583	112420978	EPB41L4A-AS2	lincRNA
chr1	744115	744522	GrummtHeLaTRNAseq_peak_56	186	7.07782	21.7582	18.657	chr1	586071	827796	RP5-857K21.4	lincRNA
chr12	6393879	6394525	GrummtHeLaTRNAseq_peak_22364	186	3.10158	21.7056	18.6067	chr12	6393879	6396148	RP1-102E24.8	lincRNA
chr16	85593197	85593415	GrummtHeLaTRNAseq_peak_43694	186	3.4418	21.7537	18.6529	chr16	85592266	85595720	CTD-2542L18.1	lincRNA
chr17	81388378	81388686	GrummtHeLaTRNAseq_peak_53238	186	3.32835	21.7067	18.6078	chr17	81388126	81390319	RP11-1055B8.4	lincRNA
chr21	7453165	7453638	GrummtHeLaTRNAseq_peak_74600	186	6.70057	21.7072	18.6082	chr21	7430659	7469007	CH507-254M2.2	lincRNA
chr16	31061028	31061896	GrummtHeLaTRNAseq_peak_41261	185	4.1474	21.6475	18.5512	chr16	31056460	31062803	RP11-196G11.6	lincRNA
chr8	127956171	127956387	GrummtHeLaTRNAseq_peak_108668	185	3.7158	21.6347	18.539	chr8	127794526	128187101	PVT1	lincRNA
chr19	46196642	46197028	GrummtHeLaTRNAseq_peak_62636	185	6.50618	21.6238	18.5285	chr19	46189029	46203160	AC006262.5	lincRNA
chr21	37231364	37231567	GrummtHeLaTRNAseq_peak_75276	184	4.52885	21.5383	18.4468	chr21	37221419	37237744	AP001432.14	lincRNA
chr1	44031178	44031580	GrummtHeLaTRNAseq_peak_4604	183	4.64215	21.4336	18.3469	chr1	44030437	44115913	RP5-1198O20.4	lincRNA
chr17	78325475	78325669	GrummtHeLaTRNAseq_peak_52472	183	4.37828	21.4084	18.3226	chr17	78315729	78347798	AC061992.2	lincRNA
chr19	17497158	17497489	GrummtHeLaTRNAseq_peak_60265	183	3.22246	21.417	18.3309	chr19	17488990	17511889	CTD-3131K8.2	lincRNA
chr21	6552396	6552742	GrummtHeLaTRNAseq_peak_74584	183	6.59452	21.421	18.3347	chr21	6550749	6553955	CH507-152C13.6	lincRNA
chr21	43477421	43478011	GrummtHeLaTRNAseq_peak_75693	182	3.24056	21.3684	18.2845	chr21	43461960	43479534	LINC00313	lincRNA
chr16	88100912	88100985	GrummtHeLaTRNAseq_peak_43998	182	5.10735	21.3801	18.2956	chr16	88088041	88100985	RP11-863P13.4	lincRNA
chr1	726100	726275	GrummtHeLaTRNAseq_peak_49	182	4.84062	21.3235	18.2415	chr1	586071	827796	RP5-857K21.4	lincRNA
chr8	128096434	128096649	GrummtHeLaTRNAseq_peak_108711	182	4.1987	21.352	18.2688	chr8	127794526	128187101	PVT1	lincRNA
chr18	12437478	12437635	GrummtHeLaTRNAseq_peak_55379	182	4.55016	21.3214	18.2396	chr18	12432897	12437635	RP11-861E21.1	lincRNA
chr21	8446653	8447015	GrummtHeLaTRNAseq_peak_74667	182	2.75248	21.2824	18.2024	chr21	8380643	8454792	CH507-528H12.1	lincRNA
chr1	780660	780836	GrummtHeLaTRNAseq_peak_69	181	5.45699	21.2116	18.1347	chr1	586071	827796	RP5-857K21.4	lincRNA
chr1	780660	780836	GrummtHeLaTRNAseq_peak_69	181	5.45699	21.2116	18.1347	chr1	778747	810065	RP11-206L10.9	lincRNA
chr9	38542702	38542792	GrummtHeLaTRNAseq_peak_111080	181	6.07604	21.2373	18.1593	chr9	38540567	38542792	FAM95C	lincRNA
chr10	47969455	47969895	GrummtHeLaTRNAseq_peak_12329	181	5.07564	21.2533	18.1746	chr10	47908064	47991877	CH17-360D5.2	lincRNA
chr7	77684062	77684369	GrummtHeLaTRNAseq_peak_103155	180	8.35748	21.1136	18.041	chr7	77657659	77696267	APTR	lincRNA
chr7	44007024	44007296	GrummtHeLaTRNAseq_peak_101593	180	3.23369	21.0952	18.0235	chr7	44004046	44007866	AC004951.6	lincRNA
chr7	66528097	66528282	GrummtHeLaTRNAseq_peak_102216	180	3.28329	21.1001	18.0282	chr7	66526088	66592397	GS1-124K5.11	lincRNA
chr22	46084787	46085256	GrummtHeLaTRNAseq_peak_79329	179	2.42137	20.998	17.9328	chr22	46053869	46113928	MIRLET7BHG	lincRNA
chr22	21120427	21120667	GrummtHeLaTRNAseq_peak_77033	179	9.46169	21.0302	17.9616	chr22	21114607	21124451	KB-1592A4.15	lincRNA
chr21	38912790	38913356	GrummtHeLaTRNAseq_peak_75320	179	7.16567	21.0254	17.959	chr21	38812878	38956467	AF064858.6	lincRNA
chrX	131734848	131735149	GrummtHeLaTRNAseq_peak_118943	179	5.51057	21.0154	17.9493	chrX	131688779	131830862	FIRRE	lincRNA
chr10	78468573	78468779	GrummtHeLaTRNAseq_peak_13370	179	9.46169	21.0302	17.9616	chr10	78179185	78551355	LINC00856	lincRNA
chr1	112292868	112293176	GrummtHeLaTRNAseq_peak_6281	179	9.46169	21.0302	17.9616	chr1	112177234	112360625	RP5-965F6.2	lincRNA
chr6	140846061	140846354	GrummtHeLaTRNAseq_peak_97260	179	9.46169	21.0302	17.9616	chr6	140845958	140852924	RP3-460G2.2	lincRNA
chr5	3508677	3508928	GrummtHeLaTRNAseq_peak_89060	179	9.46169	21.0302	17.9616	chr5	3357264	3536094	LINC01019	lincRNA
chr8	143770855	143771870	GrummtHeLaTRNAseq_peak_109458	179	4.70021	21.04	17.9708	chr8	143758153	143771870	RP11-429J17.7	lincRNA
chr19	47645955	47646379	GrummtHeLaTRNAseq_peak_62879	179	4.70021	21.04	17.9708	chr19	47607524	47733098	CTD-2571L23.8	lincRNA
chr10	75409142	75409221	GrummtHeLaTRNAseq_peak_13282	179	5.62191	21.0066	17.941	chr10	75409142	75411842	RP11-399K21.14	lincRNA
chr10	75409019	75409221	GrummtHeLaTRNAseq_peak_13282	179	5.62191	21.0066	17.941	chr10	75408973	75409326	RP11-399K21.13	lincRNA
chr1	149686310	149686547	GrummtHeLaTRNAseq_peak_7196	179	9.46169	21.0302	17.9616	chr1	149606334	149705716	LINC00869	lincRNA
chr10	78468573	78468779	GrummtHeLaTRNAseq_peak_13370	179	9.46169	21.0302	17.9616	chr10	78179174	78675109	RP11-90J7.3	lincRNA
chr8	12545667	12545863	GrummtHeLaTRNAseq_peak_106225	179	8.28546	20.9706	17.9067	chr8	12467693	12665588	RP11-419I17.1	lincRNA
chr19	49333798	49334122	GrummtHeLaTRNAseq_peak_63214	178	3.042	20.9191	17.8575	chr19	49331525	49340303	CTC-301O7.4	lincRNA
chr9	129340958	129341686	GrummtHeLaTRNAseq_peak_113874	178	4.01743	20.8941	17.8336	chr9	129332300	129359541	LINC01503	lincRNA
chr8	128049215	128049717	GrummtHeLaTRNAseq_peak_108700	178	3.93373	20.9471	17.8842	chr8	127794526	128187101	PVT1	lincRNA
chr16	2212052	2212602	GrummtHeLaTRNAseq_peak_38715	178	2.18419	20.8986	17.8379	chr16	2211997	2212863	RP11-304L19.8	lincRNA
chr19	17504641	17504847	GrummtHeLaTRNAseq_peak_60267	178	2.83628	20.9274	17.8654	chr19	17488990	17511889	CTD-3131K8.2	lincRNA
chr16	11797818	11798104	GrummtHeLaTRNAseq_peak_39642	178	5.60008	20.933	17.8708	chr16	11797468	11798275	RP11-486I11.2	lincRNA
chrX	53142846	53143912	GrummtHeLaTRNAseq_peak_117315	177	3.94712	20.7544	17.7002	chrX	53094145	53170914	KANTR	lincRNA
chr7	1741247	1742002	GrummtHeLaTRNAseq_peak_99993	177	2.46008	20.8141	17.7573	chr7	1738630	1742291	ELFN1-AS1	lincRNA
chr3	195662492	195662673	GrummtHeLaTRNAseq_peak_85480	177	5.45955	20.8375	17.7795	chr3	195658062	195739964	LINC00969	lincRNA
chr8	127180437	127180667	GrummtHeLaTRNAseq_peak_108583	177	2.99251	20.8043	17.7478	chr8	126556323	127419050	PCAT1	lincRNA
chr8	127180437	127180667	GrummtHeLaTRNAseq_peak_108583	177	2.99251	20.8043	17.7478	chr8	127072694	127227541	CASC19	lincRNA
chr12	70201224	70201447	GrummtHeLaTRNAseq_peak_25256	177	9.3579	20.8477	17.7892	chr12	70180338	70202004	RP11-320P7.2	lincRNA
chr17	45548160	45548487	GrummtHeLaTRNAseq_peak_49985	177	8.17974	20.7596	17.7051	chr17	45545804	45563230	RP11-798G7.6	lincRNA
chr21	45292587	45293518	GrummtHeLaTRNAseq_peak_76156	176	3.51345	20.6714	17.6208	chr21	45288050	45297806	LINC00205	lincRNA
chr11	72570660	72571793	GrummtHeLaTRNAseq_peak_19968	176	2.56956	20.739	17.6855	chr11	72570660	72573229	LINC01537	lincRNA
chr5	98929240	98929671	GrummtHeLaTRNAseq_peak_91095	176	6.02658	20.67	17.6195	chr5	98929171	98995013	CTD-2007H13.3	lincRNA
chr2	10448796	10449004	GrummtHeLaTRNAseq_peak_64965	176	5.01505	20.6554	17.6057	chr2	10448689	10457693	RP11-320M2.1	lincRNA
chr19	51689142	51689592	GrummtHeLaTRNAseq_peak_63530	176	3.1943	20.7452	17.6914	chr19	51685363	51693456	SPACA6P-AS	lincRNA
chr22	19030432	19030661	GrummtHeLaTRNAseq_peak_76650	176	3.34219	20.7174	17.6648	chr22	18970525	19031242	DGCR9	lincRNA
chr10	47988205	47988395	GrummtHeLaTRNAseq_peak_12335	176	4.48819	20.705	17.6529	chr10	47908064	47991877	CH17-360D5.2	lincRNA
chr1	16702278	16702474	GrummtHeLaTRNAseq_peak_1922	176	7.21439	20.6642	17.614	chr1	16701546	16705594	RP1-163M9.7	lincRNA
chr21	42009194	42009906	GrummtHeLaTRNAseq_peak_75448	175	6.27979	20.5541	17.5088	chr21	42009194	42055130	ZNF295-AS1	lincRNA
chr8	127962988	127963212	GrummtHeLaTRNAseq_peak_108672	175	3.54056	20.6319	17.5832	chr8	127794526	128187101	PVT1	lincRNA
chr16	28804297	28804521	GrummtHeLaTRNAseq_peak_40716	175	5.62861	20.6356	17.5866	chr16	28802743	28817828	RP11-1348G14.4	lincRNA
chr8	119221463	119221697	GrummtHeLaTRNAseq_peak_108380	175	8.07668	20.5526	17.5074	chr8	119214625	119246848	RP11-4K16.2	lincRNA
chr21	16247816	16248008	GrummtHeLaTRNAseq_peak_74783	174	5.15309	20.4717	17.4303	chr21	15928296	16645467	MIR99AHG	lincRNA
chrX	73963775	73964162	GrummtHeLaTRNAseq_peak_117991	174	5.05718	20.4652	17.4242	chrX	73944182	74070408	JPX	lincRNA
chr7	66541269	66541508	GrummtHeLaTRNAseq_peak_102221	174	2.87504	20.4832	17.4413	chr7	66526088	66592397	GS1-124K5.11	lincRNA
chrX	73963775	73964162	GrummtHeLaTRNAseq_peak_117991	174	5.05718	20.4652	17.4242	chrX	73940435	74293574	FTX	lincRNA
chr8	129939844	129940008	GrummtHeLaTRNAseq_peak_108731	174	6.74562	20.4619	17.421	chr8	129939844	129951056	RP11-473O4.3	lincRNA
chr17	20227321	20227564	GrummtHeLaTRNAseq_peak_47580	174	5.46223	20.4635	17.4225	chr17	20185082	20322973	AC004702.2	lincRNA
chr19	47648566	47648806	GrummtHeLaTRNAseq_peak_62880	174	4.59007	20.5406	17.496	chr19	47607524	47733098	CTD-2571L23.8	lincRNA
chr10	49943146	49943328	GrummtHeLaTRNAseq_peak_12379	173	5.81363	20.4312	17.3915	chr10	49942056	50011654	LINC00843	lincRNA
chr21	42010502	42011136	GrummtHeLaTRNAseq_peak_75449	173	6.39171	20.4286	17.389	chr21	42009194	42055130	ZNF295-AS1	lincRNA
chr21	6333571	6333900	GrummtHeLaTRNAseq_peak_74545	173	5.68212	20.415	17.3762	chr21	6318434	6360415	CH507-145C22.1	lincRNA
chr7	66550756	66551312	GrummtHeLaTRNAseq_peak_102226	172	3.69692	20.2363	17.2056	chr7	66526088	66592397	GS1-124K5.11	lincRNA
chrX	45849400	45849588	GrummtHeLaTRNAseq_peak_116928	172	4.34796	20.3333	17.2983	chrX	45847042	45851541	RP5-1158E12.3	lincRNA
chr11	65762836	65763571	GrummtHeLaTRNAseq_peak_18858	172	5.09338	20.246	17.215	chr11	65745729	65771585	RP11-770G2.2	lincRNA
chr19	47693632	47694700	GrummtHeLaTRNAseq_peak_62894	172	3.4979	20.3204	17.2858	chr19	47607524	47733098	CTD-2571L23.8	lincRNA
chr21	8412617	8412999	GrummtHeLaTRNAseq_peak_74649	172	2.87592	20.3154	17.2811	chr21	8380643	8454792	CH507-528H12.1	lincRNA
chrX	53145375	53145569	GrummtHeLaTRNAseq_peak_117318	171	3.94159	20.1735	17.1458	chrX	53094145	53170914	KANTR	lincRNA
chr3	120095274	120095570	GrummtHeLaTRNAseq_peak_83449	171	4.72744	20.1599	17.1328	chr3	120094895	120136783	RP11-18H7.1	lincRNA
chr16	87804384	87804705	GrummtHeLaTRNAseq_peak_43904	171	5.17576	20.1921	17.1633	chr16	87780134	87806476	RP4-536B24.3	lincRNA
chr2	9556191	9556460	GrummtHeLaTRNAseq_peak_64853	171	7.19268	20.1385	17.1123	chr2	9555899	9556775	RP11-214N9.1	lincRNA
chr22	45163459	45163775	GrummtHeLaTRNAseq_peak_79243	170	5.23656	20.0466	17.0247	chr22	45133020	45163781	NUP50-AS1	lincRNA
chr7	1740486	1740797	GrummtHeLaTRNAseq_peak_99992	170	2.36111	20.0214	17.0008	chr7	1738630	1742291	ELFN1-AS1	lincRNA
chr21	37231705	37231911	GrummtHeLaTRNAseq_peak_75277	170	4.42576	20.093	17.0689	chr21	37221419	37237744	AP001432.14	lincRNA
chr11	67954994	67955756	GrummtHeLaTRNAseq_peak_19423	170	8.6064	20.025	17.0041	chr11	67934563	67955802	RP5-903G2.2	lincRNA
chr14	102552512	102553170	GrummtHeLaTRNAseq_peak_32845	170	2.94335	20.1178	17.0927	chr14	102545254	102555826	CTD-2555C10.3	lincRNA
chr17	45554018	45554295	GrummtHeLaTRNAseq_peak_49988	170	7.37599	20.0706	17.0476	chr17	45545804	45563230	RP11-798G7.6	lincRNA
chr2	111366765	111366938	GrummtHeLaTRNAseq_peak_68297	169	7.12005	19.9725	16.954	chr2	111006015	111523376	MIR4435-2HG	lincRNA
chr21	43449679	43450300	GrummtHeLaTRNAseq_peak_75682	169	2.28215	20.0037	16.9838	chr21	43446601	43453902	LINC00319	lincRNA
chr1	207867674	207868007	GrummtHeLaTRNAseq_peak_9718	169	7.34956	20.0124	16.9922	chr1	207801518	207879115	C1orf132	lincRNA
chr20	18315077	18315442	GrummtHeLaTRNAseq_peak_71636	169	6.71527	19.9325	16.9159	chr20	18289343	18359300	RP4-568F9.6	lincRNA
chr16	67883544	67884330	GrummtHeLaTRNAseq_peak_42284	169	2.54399	19.9508	16.9334	chr16	67882461	67886367	CTC-479C5.10	lincRNA
chr10	49978649	49978884	GrummtHeLaTRNAseq_peak_12389	168	4.51248	19.8657	16.8522	chr10	49942056	50011654	LINC00843	lincRNA
chr12	121797950	121798422	GrummtHeLaTRNAseq_peak_26963	168	2.61101	19.8122	16.8033	chr12	121795267	121803906	LINC01089	lincRNA
chr1	148011480	148011692	GrummtHeLaTRNAseq_peak_7060	168	5.87959	19.8192	16.81	chr1	147993862	148014956	RP6-74O6.2	lincRNA
chrX	102845764	102846021	GrummtHeLaTRNAseq_peak_118367	168	9.09778	19.8566	16.8435	chrX	102769158	102885406	LINC00630	lincRNA
chr6	134354968	134355190	GrummtHeLaTRNAseq_peak_97108	168	3.97446	19.812	16.8031	chr6	134343307	134504581	LINC01010	lincRNA
chr5	55994785	55994986	GrummtHeLaTRNAseq_peak_90191	168	9.09778	19.8566	16.8435	chr5	55978248	56111329	CTD-2227I18.1	lincRNA
chr8	128018960	128019158	GrummtHeLaTRNAseq_peak_108690	168	3.14596	19.9054	16.8901	chr8	127794526	128187101	PVT1	lincRNA
chr5	95835943	95836050	GrummtHeLaTRNAseq_peak_91024	168	9.09778	19.8566	16.8435	chr5	95835943	95852721	AC008592.4	lincRNA
chr7	65751264	65751563	GrummtHeLaTRNAseq_peak_102132	168	4.99417	19.8671	16.8535	chr7	65647010	65770810	RP11-479O9.4	lincRNA
chr12	121797950	121798422	GrummtHeLaTRNAseq_peak_26963	168	2.61101	19.8122	16.8033	chr12	121797511	121801972	RP11-347I19.8	lincRNA
chr20	38379130	38379306	GrummtHeLaTRNAseq_peak_72824	168	9.09778	19.8566	16.8435	chr20	38378825	38383179	RP4-564F22.6	lincRNA
chr7	66492548	66492913	GrummtHeLaTRNAseq_peak_102211	167	4.78304	19.7203	16.7157	chr7	66376044	66493566	LINC00174	lincRNA
chr20	38413668	38413936	GrummtHeLaTRNAseq_peak_72828	167	3.87921	19.8072	16.7987	chr20	38404893	38416797	RP4-564F22.5	lincRNA
chr8	127839771	127840373	GrummtHeLaTRNAseq_peak_108633	167	3.22799	19.7773	16.77	chr8	127794526	128187101	PVT1	lincRNA
chr14	101715937	101716849	GrummtHeLaTRNAseq_peak_32644	167	4.95397	19.7122	16.708	chr14	101634454	101731108	RP11-1029J19.5	lincRNA
chr16	88263358	88264485	GrummtHeLaTRNAseq_peak_44030	167	3.87921	19.8072	16.7987	chr16	88234785	88302511	LA16c-444G7.1	lincRNA
chr18	5238026	5238893	GrummtHeLaTRNAseq_peak_55040	167	8.19193	19.7598	16.7534	chr18	5237826	5290608	LINC00667	lincRNA
chr18	5238026	5238598	GrummtHeLaTRNAseq_peak_55040	167	8.19193	19.7598	16.7534	chr18	5236724	5238598	LINC00526	lincRNA
chr18	5238026	5238526	GrummtHeLaTRNAseq_peak_55040	167	8.19193	19.7598	16.7534	chr18	5232876	5238526	RP11-835E18.5	lincRNA
chr21	9347839	9348071	GrummtHeLaTRNAseq_peak_74690	167	8.4799	19.7905	16.7825	chr21	9325013	9368775	bP-21264C1.2	lincRNA
chr17	78268130	78268745	GrummtHeLaTRNAseq_peak_52460	166	3.40383	19.6255	16.6255	chr17	78261349	78278492	RP11-219G17.4	lincRNA
chr7	44983084	44983563	GrummtHeLaTRNAseq_peak_101753	166	3.31686	19.6323	16.6321	chr7	44983023	44986961	SNHG15	lincRNA
chr9	129339015	129339272	GrummtHeLaTRNAseq_peak_113873	166	3.76709	19.6586	16.657	chr9	129332300	129359541	LINC01503	lincRNA
chrX	115911970	115912630	GrummtHeLaTRNAseq_peak_118635	166	4.68302	19.6389	16.6381	chrX	115694880	115969130	DANT2	lincRNA
chr5	139649186	139649373	GrummtHeLaTRNAseq_peak_91959	166	5.21534	19.6029	16.6039	chr5	139648999	139649728	CTD-3224K15.2	lincRNA
chr12	52058613	52059081	GrummtHeLaTRNAseq_peak_24067	166	2.62269	19.6588	16.6572	chr12	52058459	52059503	RP11-1100L3.8	lincRNA
chr2	111276526	111276776	GrummtHeLaTRNAseq_peak_68271	165	5.65081	19.5244	16.5289	chr2	111006015	111523376	MIR4435-2HG	lincRNA
chr10	49972931	49973112	GrummtHeLaTRNAseq_peak_12386	165	4.65634	19.5261	16.5305	chr10	49942056	50011654	LINC00843	lincRNA
chr16	29326228	29326468	GrummtHeLaTRNAseq_peak_40850	165	6.22351	19.5413	16.5451	chr16	29291220	29372110	RP11-231C14.7	lincRNA
chr12	121797228	121797505	GrummtHeLaTRNAseq_peak_26962	165	2.5076	19.5905	16.5921	chr12	121795267	121803906	LINC01089	lincRNA
chr2	111276526	111276776	GrummtHeLaTRNAseq_peak_68271	165	5.65081	19.5244	16.5289	chr2	111265283	111279880	AC068491.2	lincRNA
chr10	6816524	6816735	GrummtHeLaTRNAseq_peak_11416	165	5.40364	19.5026	16.5082	chr10	6779549	6879450	LINC00707	lincRNA
chr21	7673319	7673504	GrummtHeLaTRNAseq_peak_74603	165	6.7455	19.5534	16.5566	chr21	7669397	7681742	CH507-338C24.1	lincRNA
chr21	8418014	8418465	GrummtHeLaTRNAseq_peak_74652	165	3.15	19.533	16.5373	chr21	8380643	8454792	CH507-528H12.1	lincRNA
chr1	633394	633570	GrummtHeLaTRNAseq_peak_43	164	3.34425	19.402	16.4123	chr1	586071	827796	RP5-857K21.4	lincRNA
chr16	31062014	31062289	GrummtHeLaTRNAseq_peak_41262	164	3.90906	19.4406	16.449	chr16	31056460	31062803	RP11-196G11.6	lincRNA
chr15	67521257	67521812	GrummtHeLaTRNAseq_peak_35872	164	8.58653	19.4688	16.4759	chr15	67290636	67521844	IQCH-AS1	lincRNA
chr18	57428821	57429049	GrummtHeLaTRNAseq_peak_56133	164	8.27713	19.4116	16.4213	chr18	57427133	57432112	RP11-714M23.2	lincRNA
chr2	87463556	87463853	GrummtHeLaTRNAseq_peak_67493	163	3.93461	19.3128	16.3272	chr2	87454781	87636740	LINC00152	lincRNA
chr7	130891237	130891419	GrummtHeLaTRNAseq_peak_104881	163	5.25135	19.3604	16.3726	chr7	130876809	130913310	MIR29A	lincRNA
chr7	130891237	130891419	GrummtHeLaTRNAseq_peak_104881	163	5.25135	19.3604	16.3726	chr7	130853720	130930682	AC016831.7	lincRNA
chr7	44039547	44039775	GrummtHeLaTRNAseq_peak_101606	163	6.6427	19.3038	16.3187	chr7	44039171	44042306	LINC00957	lincRNA
chr10	100381264	100381476	GrummtHeLaTRNAseq_peak_14197	163	4.34137	19.384	16.3951	chr10	100373099	100454043	OLMALINC	lincRNA
chr12	54133691	54133945	GrummtHeLaTRNAseq_peak_24380	163	5.48217	19.3786	16.39	chr12	54126082	54147485	RP11-834C11.4	lincRNA
chr8	127180847	127181098	GrummtHeLaTRNAseq_peak_108584	163	2.89732	19.2892	16.3047	chr8	126556323	127419050	PCAT1	lincRNA
chr8	127180847	127181098	GrummtHeLaTRNAseq_peak_108584	163	2.89732	19.2892	16.3047	chr8	127072694	127227541	CASC19	lincRNA
chr12	132188142	132188651	GrummtHeLaTRNAseq_peak_27787	163	4.13978	19.285	16.3007	chr12	132186735	132189695	RP13-977J11.2	lincRNA
chr17	6661134	6661341	GrummtHeLaTRNAseq_peak_46443	163	5.03106	19.2983	16.3135	chr17	6651762	6693202	C17orf100	lincRNA
chr12	131033561	131034014	GrummtHeLaTRNAseq_peak_27610	163	7.50901	19.3877	16.3986	chr12	131029110	131035487	RP11-76C10.2	lincRNA
chr17	19091241	19091495	GrummtHeLaTRNAseq_peak_47476	163	4.85241	19.3171	16.3313	chr17	19091069	19091825	RP11-160E2.19	lincRNA
chr7	39792748	39793013	GrummtHeLaTRNAseq_peak_101463	162	5.22218	19.2594	16.2763	chr7	39733430	39793092	LINC00265	lincRNA
chrX	131795448	131796145	GrummtHeLaTRNAseq_peak_118959	162	5.44888	19.2707	16.287	chrX	131688779	131830862	FIRRE	lincRNA
chr5	17424750	17424971	GrummtHeLaTRNAseq_peak_89493	162	5.42692	19.1992	16.219	chr5	17403889	17443619	RP11-321E2.3	lincRNA
chr6	2337940	2338147	GrummtHeLaTRNAseq_peak_93843	162	8.75228	19.248	16.2655	chr6	2245718	2525976	GMDS-AS1	lincRNA
chr19	47681311	47681884	GrummtHeLaTRNAseq_peak_62891	162	3.02196	19.1868	16.2072	chr19	47607524	47733098	CTD-2571L23.8	lincRNA
chr3	6614152	6614369	GrummtHeLaTRNAseq_peak_80245	161	7.39353	19.1452	16.1675	chr3	6490460	6736750	AC069277.2	lincRNA
chr10	2011153	2011543	GrummtHeLaTRNAseq_peak_11232	161	4.4174	19.1193	16.1428	chr10	1989076	2015005	LINC00700	lincRNA
chrX	115923465	115923693	GrummtHeLaTRNAseq_peak_118637	161	4.22769	19.1381	16.1608	chrX	115694880	115969130	DANT2	lincRNA
chr1	149693995	149694214	GrummtHeLaTRNAseq_peak_7197	161	7.61555	19.12	16.1434	chr1	149606334	149705716	LINC00869	lincRNA
chr1	235067561	235068098	GrummtHeLaTRNAseq_peak_10763	161	4.29379	19.1579	16.1796	chr1	235065479	235074220	LINC01348	lincRNA
chr2	87629747	87630150	GrummtHeLaTRNAseq_peak_67529	160	5.37277	19.0223	16.0504	chr2	87454781	87636740	LINC00152	lincRNA
chr1	148455300	148455512	GrummtHeLaTRNAseq_peak_7094	160	6.54299	19.0596	16.0859	chr1	148290889	148519604	LINC01138	lincRNA
chr21	6260176	6260450	GrummtHeLaTRNAseq_peak_74536	160	6.20176	19.0568	16.0833	chr21	6228966	6267317	CH507-24F1.2	lincRNA
chr1	161450371	161450808	GrummtHeLaTRNAseq_peak_8466	160	3.9811	19.0181	16.0463	chr1	161403409	161470523	RP11-122G18.10	lincRNA
chr2	111135914	111136122	GrummtHeLaTRNAseq_peak_68249	159	6.85812	18.9072	15.9408	chr2	111006015	111523376	MIR4435-2HG	lincRNA
chr22	26672831	26673401	GrummtHeLaTRNAseq_peak_77531	159	8.28765	18.9221	15.9549	chr22	26646411	26676475	MIAT	lincRNA
chr22	26672831	26673401	GrummtHeLaTRNAseq_peak_77531	159	8.28765	18.9221	15.9549	chr22	26672747	26780893	MIATNB	lincRNA
chr4	188160217	188160670	GrummtHeLaTRNAseq_peak_88637	159	7.49277	18.8693	15.9044	chr4	188159705	188161157	RP11-366H4.1	lincRNA
chr19	24046092	24046288	GrummtHeLaTRNAseq_peak_60859	159	5.35141	18.9522	15.9835	chr19	24033401	24077377	CTD-2017D11.1	lincRNA
chr1	1409096	1409662	GrummtHeLaTRNAseq_peak_296	159	3.37358	18.9502	15.9817	chr1	1409096	1410618	RP4-758J18.13	lincRNA
chr8	12601326	12601514	GrummtHeLaTRNAseq_peak_106232	159	7.76656	18.9313	15.9636	chr8	12467693	12665588	RP11-419I17.1	lincRNA
chr2	111434790	111435231	GrummtHeLaTRNAseq_peak_68308	158	4.73298	18.8458	15.8823	chr2	111006015	111523376	MIR4435-2HG	lincRNA
chr21	16224423	16225042	GrummtHeLaTRNAseq_peak_74778	158	3.95247	18.8631	15.8986	chr21	15928296	16645467	MIR99AHG	lincRNA
chrX	74202774	74203178	GrummtHeLaTRNAseq_peak_118024	158	3.4873	18.8326	15.8697	chrX	73940435	74293574	FTX	lincRNA
chr1	83134453	83134838	GrummtHeLaTRNAseq_peak_5682	158	8.51963	18.8336	15.8706	chr1	82903183	83166815	LINC01362	lincRNA
chr5	1601857	1602036	GrummtHeLaTRNAseq_peak_89030	158	5.09944	18.8302	15.8674	chr5	1594626	1611467	CTD-2012J19.3	lincRNA
chrX	41276137	41276374	GrummtHeLaTRNAseq_peak_116852	157	8.73387	18.6999	15.7433	chrX	41275739	41276778	RP5-1172N10.2	lincRNA
chr13	87561497	87561677	GrummtHeLaTRNAseq_peak_28981	157	8.73387	18.6999	15.7433	chr13	87427214	87674235	MIR4500HG	lincRNA
chr1	629222	629424	GrummtHeLaTRNAseq_peak_39	157	3.364	18.6563	15.7043	chr1	586071	827796	RP5-857K21.4	lincRNA
chr20	52192159	52192186	GrummtHeLaTRNAseq_peak_73633	157	8.73387	18.6999	15.7433	chr20	52192159	52670578	LINC01524	lincRNA
chr9	16977247	16977964	GrummtHeLaTRNAseq_peak_110416	157	8.73387	18.6999	15.7433	chr9	16917511	17114122	RP11-132E11.2	lincRNA
chr2	64989359	64989588	GrummtHeLaTRNAseq_peak_66690	157	7.89936	18.6947	15.7408	chr2	64901840	65056168	AC007386.2	lincRNA
chr1	113069626	113069815	GrummtHeLaTRNAseq_peak_6339	157	6.79002	18.7505	15.7915	chr1	113011687	113073113	RP11-31F15.2	lincRNA
chr3	115148022	115148293	GrummtHeLaTRNAseq_peak_83382	157	8.73387	18.6999	15.7433	chr3	115147605	115564389	RP11-190P13.2	lincRNA
chr8	128118378	128118901	GrummtHeLaTRNAseq_peak_108715	157	8.73387	18.6999	15.7433	chr8	127794526	128187101	PVT1	lincRNA
chr8	128028161	128028551	GrummtHeLaTRNAseq_peak_108694	157	2.99152	18.7181	15.7606	chr8	127794526	128187101	PVT1	lincRNA
chr8	127917657	127917934	GrummtHeLaTRNAseq_peak_108656	157	3.43125	18.6792	15.726	chr8	127794526	128187101	PVT1	lincRNA
chr7	27186586	27186783	GrummtHeLaTRNAseq_peak_101145	157	3.12035	18.6736	15.7207	chr7	27186573	27193448	RP1-170O19.14	lincRNA
chr2	109128607	109128930	GrummtHeLaTRNAseq_peak_68188	157	8.73387	18.6999	15.7433	chr2	109127327	109128930	SH3RF3-AS1	lincRNA
chr3	195954182	195954485	GrummtHeLaTRNAseq_peak_85535	157	4.53918	18.7052	15.7483	chr3	195913078	195954485	RP11-480A16.1	lincRNA
chr17	1247356	1247556	GrummtHeLaTRNAseq_peak_45494	157	8.73387	18.6999	15.7433	chr17	1241939	1254000	AC144836.1	lincRNA
chr18	515074	515294	GrummtHeLaTRNAseq_peak_54940	157	8.73387	18.6999	15.7433	chr18	508568	515294	RP11-14P20.1	lincRNA
chr19	27805558	27805843	GrummtHeLaTRNAseq_peak_60880	157	6.40832	18.7261	15.7684	chr19	27793431	27984984	CTC-459F4.3	lincRNA
chr9	87011943	87012156	GrummtHeLaTRNAseq_peak_111534	157	8.73387	18.6999	15.7433	chr9	87008440	87042419	RP11-276H19.2	lincRNA
chr10	102643032	102643194	GrummtHeLaTRNAseq_peak_14476	157	3.7739	18.6609	15.7086	chr10	102642792	102644140	RP11-47A8.5	lincRNA
chr22	19018136	19019026	GrummtHeLaTRNAseq_peak_76645	157	5.16083	18.682	15.7287	chr22	18970525	19031242	DGCR9	lincRNA
chr15	99014906	99015564	GrummtHeLaTRNAseq_peak_37322	157	8.73387	18.6999	15.7433	chr15	99014526	99031054	RP11-6O2.2	lincRNA
chr21	8409951	8410215	GrummtHeLaTRNAseq_peak_74647	157	3.37118	18.7081	15.7511	chr21	8380643	8454792	CH507-528H12.1	lincRNA
chr21	8402541	8402761	GrummtHeLaTRNAseq_peak_74645	157	2.70055	18.7203	15.7627	chr21	8380643	8454792	CH507-528H12.1	lincRNA
chr2	111342229	111342563	GrummtHeLaTRNAseq_peak_68291	156	5.59156	18.5579	15.6105	chr2	111006015	111523376	MIR4435-2HG	lincRNA
chr2	111481345	111481578	GrummtHeLaTRNAseq_peak_68321	156	4.24155	18.61	15.6602	chr2	111006015	111523376	MIR4435-2HG	lincRNA
chr17	81303771	81303832	GrummtHeLaTRNAseq_peak_53222	156	2.91937	18.6016	15.6522	chr17	81303771	81309248	LINC00482	lincRNA
chr21	16319105	16319568	GrummtHeLaTRNAseq_peak_74794	156	5.37353	18.6475	15.6957	chr21	15928296	16645467	MIR99AHG	lincRNA
chr1	148013263	148013774	GrummtHeLaTRNAseq_peak_7061	156	5.75723	18.6514	15.6994	chr1	147993862	148014956	RP6-74O6.2	lincRNA
chr1	90113	90300	GrummtHeLaTRNAseq_peak_12	156	8.68684	18.6178	15.6675	chr1	89295	133723	RP11-34P13.7	lincRNA
chr1	90113	90300	GrummtHeLaTRNAseq_peak_12	156	8.68684	18.6178	15.6675	chr1	89551	91105	RP11-34P13.8	lincRNA
chr5	17415329	17415532	GrummtHeLaTRNAseq_peak_89490	156	4.23636	18.5855	15.6368	chr5	17403889	17443619	RP11-321E2.3	lincRNA
chr17	20320449	20321072	GrummtHeLaTRNAseq_peak_47607	156	5.03571	18.6048	15.6553	chr17	20185082	20322973	AC004702.2	lincRNA
chr17	78342124	78342500	GrummtHeLaTRNAseq_peak_52477	156	4.58475	18.5737	15.6256	chr17	78315729	78347798	AC061992.2	lincRNA
chr1	148013263	148013774	GrummtHeLaTRNAseq_peak_7061	156	5.75723	18.6514	15.6994	chr1	148013203	148025934	RP11-94I2.4	lincRNA
chr2	111481345	111481578	GrummtHeLaTRNAseq_peak_68321	156	4.24155	18.61	15.6602	chr2	111468810	111637967	RP11-68E19.2	lincRNA
chr20	64290385	64290538	GrummtHeLaTRNAseq_peak_74428	155	8.63807	18.5324	15.5863	chr20	64290385	64313132	LINC00266-1	lincRNA
chr13	43970074	43970247	GrummtHeLaTRNAseq_peak_28534	155	5.55429	18.4454	15.5036	chr13	43908669	44030461	LINC00284	lincRNA
chrX	115952571	115953025	GrummtHeLaTRNAseq_peak_118651	155	3.65464	18.4586	15.5161	chrX	115694880	115969130	DANT2	lincRNA
chr10	6789083	6789254	GrummtHeLaTRNAseq_peak_11410	155	4.99115	18.4461	15.5042	chr10	6779549	6879450	LINC00707	lincRNA
chr11	66275869	66276466	GrummtHeLaTRNAseq_peak_19012	155	2.62999	18.5311	15.5852	chr11	66269832	66278525	RP11-867G23.3	lincRNA
chr15	32581835	32582048	GrummtHeLaTRNAseq_peak_34000	155	8.58984	18.4478	15.5059	chr15	32536047	32587613	RP11-1000B6.3	lincRNA
chr17	20257401	20257581	GrummtHeLaTRNAseq_peak_47587	155	5.21661	18.5055	15.5608	chr17	20185082	20322973	AC004702.2	lincRNA
chr19	44950432	44950622	GrummtHeLaTRNAseq_peak_62389	155	6.67947	18.4943	15.5502	chr19	44950044	44954007	CTB-129P6.11	lincRNA
chr19	48271262	48271283	GrummtHeLaTRNAseq_peak_62964	155	5.20653	18.4718	15.5288	chr19	48262900	48271283	CTC-241F20.4	lincRNA
chr19	47723031	47723235	GrummtHeLaTRNAseq_peak_62902	155	3.57875	18.4783	15.5349	chr19	47607524	47733098	CTD-2571L23.8	lincRNA
chr5	151770401	151770683	GrummtHeLaTRNAseq_peak_92445	155	6.29723	18.4479	15.5059	chr5	151770242	151771508	RP11-54C4.3	lincRNA
chr8	12607940	12608131	GrummtHeLaTRNAseq_peak_106235	155	8.04754	18.4771	15.5339	chr8	12467693	12665588	RP11-419I17.1	lincRNA
chrX	74274875	74275091	GrummtHeLaTRNAseq_peak_118043	154	2.84421	18.4048	15.465	chrX	73940435	74293574	FTX	lincRNA
chr8	127840585	127841061	GrummtHeLaTRNAseq_peak_108634	154	3.10827	18.3724	15.434	chr8	127794526	128187101	PVT1	lincRNA
chr8	127228812	127229303	GrummtHeLaTRNAseq_peak_108602	154	2.59178	18.3761	15.4377	chr8	126556323	127419050	PCAT1	lincRNA
chr17	78323145	78323361	GrummtHeLaTRNAseq_peak_52471	154	3.77754	18.4218	15.4811	chr17	78315729	78347798	AC061992.2	lincRNA
chr10	47962857	47963197	GrummtHeLaTRNAseq_peak_12326	154	5.28705	18.3681	15.4299	chr10	47908064	47991877	CH17-360D5.2	lincRNA
chr21	6665006	6665905	GrummtHeLaTRNAseq_peak_74589	154	6.63625	18.3935	15.4541	chr21	6630182	6670695	CH507-154B10.1	lincRNA
chr1	225465021	225465147	GrummtHeLaTRNAseq_peak_10181	154	4.07415	18.3783	15.4398	chr1	225465021	225473837	RP11-496N12.9	lincRNA
chr8	127863775	127864308	GrummtHeLaTRNAseq_peak_108640	153	3.28596	18.306	15.3709	chr8	127794526	128187101	PVT1	lincRNA
chr14	66508802	66509260	GrummtHeLaTRNAseq_peak_31287	153	6.40826	18.2903	15.3559	chr14	66212810	66509394	RP11-72M17.1	lincRNA
chr16	1997854	1998374	GrummtHeLaTRNAseq_peak_38616	153	2.30089	18.3322	15.3959	chr16	1997654	1998374	AC005606.15	lincRNA
chr12	45726906	45727319	GrummtHeLaTRNAseq_peak_23423	153	6.80302	18.3259	15.3899	chr12	45718046	45727775	RP11-352M15.2	lincRNA
chr17	68205495	68206377	GrummtHeLaTRNAseq_peak_51588	153	5.63731	18.3019	15.3669	chr17	68205489	68207493	RP11-147L13.15	lincRNA
chr10	47959879	47960072	GrummtHeLaTRNAseq_peak_12325	153	5.0382	18.2582	15.3255	chr10	47908064	47991877	CH17-360D5.2	lincRNA
chr9	37086565	37087401	GrummtHeLaTRNAseq_peak_111004	153	6.9904	18.2824	15.3485	chr9	37079645	37090928	EBLN3P	lincRNA
chr18	73248	73545	GrummtHeLaTRNAseq_peak_54916	153	7.97057	18.3333	15.3969	chr18	49815	73545	RP11-683L23.7	lincRNA
chr13	87672307	87672723	GrummtHeLaTRNAseq_peak_28983	152	5.2344	18.1966	15.2667	chr13	87427214	87674235	MIR4500HG	lincRNA
chr2	3534356	3534836	GrummtHeLaTRNAseq_peak_64797	152	5.2344	18.1966	15.2667	chr2	3531813	3536873	AC108488.4	lincRNA
chr11	83083436	83083613	GrummtHeLaTRNAseq_peak_20683	152	4.83102	18.2094	15.2788	chr11	83072052	83107789	RAB30-AS1	lincRNA
chr7	27188472	27188770	GrummtHeLaTRNAseq_peak_101147	152	3.12867	18.1369	15.2099	chr7	27186573	27193448	RP1-170O19.14	lincRNA
chr11	83083436	83083613	GrummtHeLaTRNAseq_peak_20683	152	4.83102	18.2094	15.2788	chr11	83072402	83097196	RP11-113K21.4	lincRNA
chr14	20476286	20476933	GrummtHeLaTRNAseq_peak_30030	152	5.21363	18.1286	15.202	chr14	20474789	20477089	RP11-203M5.8	lincRNA
chr2	87466802	87467045	GrummtHeLaTRNAseq_peak_67495	151	3.71053	18.0349	15.1129	chr2	87454781	87636740	LINC00152	lincRNA
chr9	61874721	61875094	GrummtHeLaTRNAseq_peak_111177	151	8.35655	18.0367	15.1145	chr9	61868727	61887084	RP11-374M1.4	lincRNA
chr7	130897428	130897829	GrummtHeLaTRNAseq_peak_104882	151	4.19383	18.0895	15.1647	chr7	130876809	130913310	MIR29A	lincRNA
chr7	130897428	130897829	GrummtHeLaTRNAseq_peak_104882	151	4.19383	18.0895	15.1647	chr7	130853720	130930682	AC016831.7	lincRNA
chr6	134344233	134344747	GrummtHeLaTRNAseq_peak_97100	151	2.87909	18.039	15.1167	chr6	134343307	134504581	LINC01010	lincRNA
chr12	52184114	52184345	GrummtHeLaTRNAseq_peak_24088	151	3.50859	18.0293	15.1075	chr12	52164115	52223813	LINC00592	lincRNA
chr12	52180511	52180749	GrummtHeLaTRNAseq_peak_24087	151	3.44449	18.0774	15.1532	chr12	52164115	52223813	LINC00592	lincRNA
chr11	68614649	68615100	GrummtHeLaTRNAseq_peak_19590	151	4.38397	18.0409	15.1185	chr11	68612899	68616711	CTD-2007L18.5	lincRNA
chr2	111325266	111325683	GrummtHeLaTRNAseq_peak_68284	150	4.44211	17.9783	15.0589	chr2	111006015	111523376	MIR4435-2HG	lincRNA
chr2	111367230	111367691	GrummtHeLaTRNAseq_peak_68298	150	6.66609	18.0154	15.0941	chr2	111006015	111523376	MIR4435-2HG	lincRNA
chr20	50308975	50309256	GrummtHeLaTRNAseq_peak_73562	150	4.58501	17.9273	15.0103	chr20	50292709	50315488	LINC01270	lincRNA
chr2	87517494	87517849	GrummtHeLaTRNAseq_peak_67508	150	5.06928	18.0088	15.088	chr2	87454781	87636740	LINC00152	lincRNA
chr2	87529331	87529532	GrummtHeLaTRNAseq_peak_67512	150	6.44849	17.951	15.0331	chr2	87454781	87636740	LINC00152	lincRNA
chr1	144910605	144911116	GrummtHeLaTRNAseq_peak_6800	150	6.84119	17.9563	15.0381	chr1	144641371	144919902	RP11-289H16.1	lincRNA
chrX	74166103	74166722	GrummtHeLaTRNAseq_peak_118019	150	6.2752	17.9639	15.0452	chrX	73940435	74293574	FTX	lincRNA
chr3	125915430	125915755	GrummtHeLaTRNAseq_peak_83684	150	4.3067	18.0077	15.0869	chr3	125907765	125916360	RP11-666A20.4	lincRNA
chr16	526765	527313	GrummtHeLaTRNAseq_peak_38134	150	2.57328	18.0058	15.0851	chr16	525155	527407	LINC00235	lincRNA
chr21	10329667	10329832	GrummtHeLaTRNAseq_peak_74705	150	3.79267	17.9854	15.0655	chr21	10328411	10342737	AP003900.6	lincRNA
chr10	50008729	50009014	GrummtHeLaTRNAseq_peak_12394	149	4.40473	17.8203	14.9086	chr10	49942056	50011654	LINC00843	lincRNA
chr17	81306597	81307211	GrummtHeLaTRNAseq_peak_53225	149	2.69193	17.8283	14.9162	chr17	81303771	81309248	LINC00482	lincRNA
chr8	127260566	127260790	GrummtHeLaTRNAseq_peak_108606	149	6.08621	17.9112	14.9952	chr8	126556323	127419050	PCAT1	lincRNA
chr15	41621505	41622289	GrummtHeLaTRNAseq_peak_34444	149	5.49737	17.8882	14.9733	chr15	41609457	41630908	RP11-380D11.2	lincRNA
chr18	39618293	39618825	GrummtHeLaTRNAseq_peak_55894	149	6.59968	17.8635	14.9497	chr18	39206917	39800322	RP11-244M2.1	lincRNA
chr21	6061354	6062162	GrummtHeLaTRNAseq_peak_74500	149	4.49119	17.8677	14.9537	chr21	6060340	6076305	CH507-42P11.5	lincRNA
chr2	111489599	111489783	GrummtHeLaTRNAseq_peak_68324	148	3.94867	17.7442	14.8362	chr2	111006015	111523376	MIR4435-2HG	lincRNA
chrX	45851181	45851541	GrummtHeLaTRNAseq_peak_116929	148	4.53668	17.734	14.8265	chrX	45847042	45851541	RP5-1158E12.3	lincRNA
chr9	94349721	94349973	GrummtHeLaTRNAseq_peak_111835	148	6.74521	17.7444	14.8364	chr9	94332459	94363013	RP11-307E17.8	lincRNA
chr3	171460037	171460330	GrummtHeLaTRNAseq_peak_84898	148	8.22256	17.7987	14.8882	chr3	171459248	171469702	RP11-185E8.1	lincRNA
chr8	127866297	127866620	GrummtHeLaTRNAseq_peak_108641	148	3.43199	17.7636	14.8546	chr8	127794526	128187101	PVT1	lincRNA
chr5	27476058	27477248	GrummtHeLaTRNAseq_peak_89522	148	3.61512	17.7234	14.8163	chr5	27217714	27496994	LINC01021	lincRNA
chr5	1544107	1544143	GrummtHeLaTRNAseq_peak_89012	148	5.8871	17.8016	14.8908	chr5	1544107	1551710	CTD-2245E15.3	lincRNA
chr14	61727359	61727583	GrummtHeLaTRNAseq_peak_31086	148	5.5925	17.7798	14.8702	chr14	61707564	61751099	HIF1A-AS2	lincRNA
chr16	3581433	3581635	GrummtHeLaTRNAseq_peak_39072	148	3.85239	17.7827	14.8728	chr16	3581181	3583266	RP11-461A8.1	lincRNA
chr18	39308926	39309464	GrummtHeLaTRNAseq_peak_55873	148	7.42493	17.7719	14.8625	chr18	39206917	39800322	RP11-244M2.1	lincRNA
chr19	47608120	47608600	GrummtHeLaTRNAseq_peak_62868	148	3.69903	17.7145	14.8078	chr19	47607524	47733098	CTD-2571L23.8	lincRNA
chr19	1440839	1441424	GrummtHeLaTRNAseq_peak_56963	148	2.65365	17.7247	14.8175	chr19	1440839	1441938	CTB-25B13.5	lincRNA
chr2	111489599	111489783	GrummtHeLaTRNAseq_peak_68324	148	3.94867	17.7442	14.8362	chr2	111468810	111637967	RP11-68E19.2	lincRNA
chr6	57946309	57946669	GrummtHeLaTRNAseq_peak_96151	148	6.18348	17.7365	14.829	chr6	57919912	57961382	GUSBP1	lincRNA
chr8	12545331	12545580	GrummtHeLaTRNAseq_peak_106224	148	7.42493	17.7719	14.8625	chr8	12467693	12665588	RP11-419I17.1	lincRNA
chr14	20474789	20475193	GrummtHeLaTRNAseq_peak_30029	147	4.8691	17.6629	14.7588	chr14	20474789	20477089	RP11-203M5.8	lincRNA
chr16	2268545	2269032	GrummtHeLaTRNAseq_peak_38743	147	2.6339	17.6592	14.7552	chr16	2268155	2273418	MIR940	lincRNA
chr19	27805943	27806259	GrummtHeLaTRNAseq_peak_60881	147	6.16546	17.6916	14.7862	chr19	27793431	27984984	CTC-459F4.3	lincRNA
chr8	12500607	12500806	GrummtHeLaTRNAseq_peak_106221	147	8.13559	17.6436	14.7405	chr8	12467693	12665588	RP11-419I17.1	lincRNA
chr10	49973379	49973687	GrummtHeLaTRNAseq_peak_12387	146	4.21237	17.5848	14.6847	chr10	49942056	50011654	LINC00843	lincRNA
chr22	46085698	46086064	GrummtHeLaTRNAseq_peak_79330	146	2.27065	17.512	14.6182	chr22	46053869	46113928	MIRLET7BHG	lincRNA
chr16	29355681	29355939	GrummtHeLaTRNAseq_peak_40857	146	8.0928	17.567	14.6677	chr16	29291220	29372110	RP11-231C14.7	lincRNA
chr1	174159476	174160078	GrummtHeLaTRNAseq_peak_8768	146	8.36996	17.5609	14.662	chr1	174110268	174160165	RP11-160H22.5	lincRNA
chr22	42368703	42369054	GrummtHeLaTRNAseq_peak_79042	146	7.29966	17.5236	14.6291	chr22	42364390	42369284	LINC01315	lincRNA
chr8	128156709	128156877	GrummtHeLaTRNAseq_peak_108716	146	8.36996	17.5609	14.662	chr8	127794526	128187101	PVT1	lincRNA
chr5	104109560	104109858	GrummtHeLaTRNAseq_peak_91121	146	8.36996	17.5609	14.662	chr5	104079847	104406121	RP11-138J23.1	lincRNA
chr8	101126040	101126158	GrummtHeLaTRNAseq_peak_108204	146	8.36996	17.5609	14.662	chr8	101122145	101126158	KB-1460A1.1	lincRNA
chr16	29181390	29181660	GrummtHeLaTRNAseq_peak_40818	146	3.40252	17.5685	14.6691	chr16	29139661	29216706	RP11-426C22.5	lincRNA
chr17	27336898	27337144	GrummtHeLaTRNAseq_peak_47757	146	7.57223	17.5792	14.6792	chr17	27333241	27352828	RP11-173M1.4	lincRNA
chr22	18892439	18892620	GrummtHeLaTRNAseq_peak_76633	146	8.36996	17.5609	14.662	chr22	18873543	18894407	AC008103.3	lincRNA
chr16	526086	526328	GrummtHeLaTRNAseq_peak_38133	146	2.54458	17.5169	14.6227	chr16	525155	527407	LINC00235	lincRNA
chr17	64374	64687	GrummtHeLaTRNAseq_peak_45333	146	8.36996	17.5609	14.662	chr17	64099	76866	RP11-1228E12.1	lincRNA
chr7	10465490	10466004	GrummtHeLaTRNAseq_peak_100806	146	8.36996	17.5609	14.662	chr7	10449820	10779944	CTD-2060L22.1	lincRNA
chrX	131734175	131734362	GrummtHeLaTRNAseq_peak_118942	145	4.81804	17.4806	14.5882	chrX	131688779	131830862	FIRRE	lincRNA
chr7	66551596	66551816	GrummtHeLaTRNAseq_peak_102227	145	3.44777	17.4044	14.5159	chr7	66526088	66592397	GS1-124K5.11	lincRNA
chr3	195691153	195691388	GrummtHeLaTRNAseq_peak_85492	145	4.53577	17.4103	14.5213	chr3	195658062	195739964	LINC00969	lincRNA
chr8	106270486	106270854	GrummtHeLaTRNAseq_peak_108282	145	8.05045	17.4911	14.5981	chr8	106270144	106272902	RP11-395G23.3	lincRNA
chr16	90171043	90171528	GrummtHeLaTRNAseq_peak_44661	145	3.28351	17.4213	14.5317	chr16	90102271	90178344	FAM157C	lincRNA
chr17	78360512	78360744	GrummtHeLaTRNAseq_peak_52480	145	2.71277	17.408	14.5193	chr17	78360453	78373911	RP11-806H10.4	lincRNA
chr17	78316514	78316852	GrummtHeLaTRNAseq_peak_52466	145	3.93442	17.398	14.5098	chr17	78315729	78347798	AC061992.2	lincRNA
chr13	100088691	100088931	GrummtHeLaTRNAseq_peak_29201	145	7.23861	17.4018	14.5134	chr13	100053074	100088950	RP11-12G12.7	lincRNA
chr1	724601	724766	GrummtHeLaTRNAseq_peak_48	144	4.59259	17.309	14.4252	chr1	586071	827796	RP5-857K21.4	lincRNA
chr8	127206952	127207159	GrummtHeLaTRNAseq_peak_108592	144	2.48468	17.3484	14.4625	chr8	126556323	127419050	PCAT1	lincRNA
chr8	127206952	127207159	GrummtHeLaTRNAseq_peak_108592	144	2.48468	17.3484	14.4625	chr8	127072694	127227541	CASC19	lincRNA
chr12	132188798	132189250	GrummtHeLaTRNAseq_peak_27788	144	3.81761	17.3326	14.4476	chr12	132186735	132189695	RP13-977J11.2	lincRNA
chr17	81021176	81021594	GrummtHeLaTRNAseq_peak_53086	144	4.1535	17.318	14.4337	chr17	81017969	81028079	CTD-2561B21.11	lincRNA
chr17	81390079	81390319	GrummtHeLaTRNAseq_peak_53240	144	2.98812	17.367	14.4803	chr17	81388126	81390319	RP11-1055B8.4	lincRNA
chr18	22169586	22169858	GrummtHeLaTRNAseq_peak_55583	144	5.43862	17.3317	14.4468	chr18	22164886	22169878	GATA6-AS1	lincRNA
chr22	24695849	24696003	GrummtHeLaTRNAseq_peak_77433	144	7.20846	17.3415	14.4559	chr22	24691122	24696003	LL22NC03-N95F10.1	lincRNA
chr2	111216667	111216947	GrummtHeLaTRNAseq_peak_68257	143	6.92726	17.2289	14.3489	chr2	111006015	111523376	MIR4435-2HG	lincRNA
chr2	111121735	111122494	GrummtHeLaTRNAseq_peak_68247	143	5.51944	17.1824	14.3048	chr2	111006015	111523376	MIR4435-2HG	lincRNA
chr3	6576145	6576375	GrummtHeLaTRNAseq_peak_80241	143	5.6785	17.2365	14.3562	chr3	6490460	6736750	AC069277.2	lincRNA
chr1	778388	778643	GrummtHeLaTRNAseq_peak_65	143	4.85011	17.2528	14.3716	chr1	586071	827796	RP5-857K21.4	lincRNA
chr3	195678479	195678674	GrummtHeLaTRNAseq_peak_85486	143	4.32698	17.1843	14.3066	chr3	195658062	195739964	LINC00969	lincRNA
chr12	52172232	52172491	GrummtHeLaTRNAseq_peak_24082	143	3.35796	17.2717	14.3896	chr12	52164115	52223813	LINC00592	lincRNA
chr19	17496404	17496918	GrummtHeLaTRNAseq_peak_60264	143	2.94422	17.1792	14.3017	chr19	17488990	17511889	CTD-3131K8.2	lincRNA
chr6	2631383	2631712	GrummtHeLaTRNAseq_peak_93847	142	4.91159	17.1204	14.2458	chr6	2621913	2634619	LINC01600	lincRNA
chr21	16205966	16206308	GrummtHeLaTRNAseq_peak_74775	142	4.38482	17.118	14.2435	chr21	15928296	16645467	MIR99AHG	lincRNA
chr6	2631383	2631712	GrummtHeLaTRNAseq_peak_93847	142	4.91159	17.1204	14.2458	chr6	2617144	2640001	RP11-145H9.3	lincRNA
chr7	1570530	1570688	GrummtHeLaTRNAseq_peak_99971	142	2.91517	17.1101	14.2361	chr7	1570073	1589626	PSMG3-AS1	lincRNA
chr11	65444099	65445295	GrummtHeLaTRNAseq_peak_18765	142	1.88922	17.0885	14.2155	chr11	65422774	65445540	NEAT1	lincRNA
chr15	40063469	40063752	GrummtHeLaTRNAseq_peak_34181	142	5.13239	17.1384	14.2627	chr15	40039242	40076539	SRP14-AS1	lincRNA
chr8	127926896	127927110	GrummtHeLaTRNAseq_peak_108660	142	3.55138	17.0995	14.226	chr8	127794526	128187101	PVT1	lincRNA
chr14	101727000	101727217	GrummtHeLaTRNAseq_peak_32647	142	5.02664	17.1546	14.2783	chr14	101634454	101731108	RP11-1029J19.5	lincRNA
chr16	5031769	5032010	GrummtHeLaTRNAseq_peak_39413	142	3.52365	17.1725	14.2952	chr16	5010909	5043999	RP11-165E7.1	lincRNA
chr21	45001047	45001762	GrummtHeLaTRNAseq_peak_76042	142	2.20723	17.1747	14.2973	chr21	44999208	45004727	PICSAR	lincRNA
chr2	89556118	89556392	GrummtHeLaTRNAseq_peak_67571	142	8.09631	17.0822	14.2095	chr2	89542842	89585652	RP4-614C10.2	lincRNA
chrX	131768649	131768830	GrummtHeLaTRNAseq_peak_118951	141	7.52015	17.0018	14.1333	chrX	131688779	131830862	FIRRE	lincRNA
chr2	87584226	87584445	GrummtHeLaTRNAseq_peak_67519	141	7.80539	17.0489	14.1779	chr2	87454781	87636740	LINC00152	lincRNA
chr10	2007298	2007491	GrummtHeLaTRNAseq_peak_11230	141	4.08091	16.9857	14.1181	chr10	1989076	2015005	LINC00700	lincRNA
chr22	20206774	20207210	GrummtHeLaTRNAseq_peak_76878	141	3.85273	16.9844	14.1169	chr22	20206397	20208524	LINC00896	lincRNA
chr6	134348176	134348414	GrummtHeLaTRNAseq_peak_97106	141	2.59968	16.9766	14.1095	chr6	134343307	134504581	LINC01010	lincRNA
chrX	46323509	46323753	GrummtHeLaTRNAseq_peak_116932	141	6.82195	17.008	14.139	chrX	46256759	46327680	LINC01186	lincRNA
chr8	89757375	89757712	GrummtHeLaTRNAseq_peak_107964	141	7.27476	17.0043	14.1356	chr8	89585872	89757812	RP11-37B2.1	lincRNA
chr16	29192310	29192932	GrummtHeLaTRNAseq_peak_40821	141	4.14044	16.9685	14.1016	chr16	29139661	29216706	RP11-426C22.5	lincRNA
chr16	88183895	88184109	GrummtHeLaTRNAseq_peak_44017	141	7.55561	17.0684	14.1965	chr16	88177298	88186929	RP11-863P13.3	lincRNA
chr21	6073285	6073722	GrummtHeLaTRNAseq_peak_74504	141	3.19602	17.0095	14.1404	chr21	6060340	6076305	CH507-42P11.5	lincRNA
chr6	2632702	2633028	GrummtHeLaTRNAseq_peak_93849	140	4.83924	16.8732	14.011	chr6	2621913	2634619	LINC01600	lincRNA
chr21	38817696	38817911	GrummtHeLaTRNAseq_peak_75314	140	3.05042	16.9174	14.0531	chr21	38812878	38956467	AF064858.6	lincRNA
chrX	134546211	134546628	GrummtHeLaTRNAseq_peak_118992	140	3.14883	16.8709	14.009	chrX	134543119	134546642	MIR503HG	lincRNA
chr2	11399348	11399655	GrummtHeLaTRNAseq_peak_65034	140	6.01368	16.8968	14.0336	chr2	11391810	11403080	LINC00570	lincRNA
chr1	9182015	9182350	GrummtHeLaTRNAseq_peak_1195	140	6.18861	16.9035	14.0399	chr1	9148011	9198906	MIR34A	lincRNA
chr6	2632702	2633028	GrummtHeLaTRNAseq_peak_93849	140	4.83924	16.8732	14.011	chr6	2617144	2640001	RP11-145H9.3	lincRNA
chrX	74275331	74275513	GrummtHeLaTRNAseq_peak_118044	140	2.72702	16.9047	14.0409	chrX	73940435	74293574	FTX	lincRNA
chr1	9182015	9182350	GrummtHeLaTRNAseq_peak_1195	140	6.18861	16.9035	14.0399	chr1	9182004	9196284	RP3-510D11.2	lincRNA
chr10	100383925	100384190	GrummtHeLaTRNAseq_peak_14200	140	4.25517	16.8805	14.018	chr10	100373099	100454043	OLMALINC	lincRNA
chr21	43331182	43331388	GrummtHeLaTRNAseq_peak_75643	140	4.41357	16.9246	14.06	chr21	43322417	43332039	LINC00322	lincRNA
chr8	128024361	128024599	GrummtHeLaTRNAseq_peak_108691	140	2.87364	16.9231	14.0585	chr8	127794526	128187101	PVT1	lincRNA
chr8	143758706	143759204	GrummtHeLaTRNAseq_peak_109456	140	4.0556	16.869	14.0073	chr8	143758153	143771870	RP11-429J17.7	lincRNA
chr14	61720268	61720555	GrummtHeLaTRNAseq_peak_31083	140	5.70393	16.9098	14.0457	chr14	61707564	61751099	HIF1A-AS2	lincRNA
chr16	29166245	29166539	GrummtHeLaTRNAseq_peak_40812	140	4.4785	16.8679	14.0061	chr16	29139661	29216706	RP11-426C22.5	lincRNA
chr19	1321724	1322799	GrummtHeLaTRNAseq_peak_56910	140	2.09976	16.9625	14.0959	chr19	1321225	1322846	AC005330.2	lincRNA
chr19	782755	783128	GrummtHeLaTRNAseq_peak_56666	140	2.52623	16.8718	14.0099	chr19	782755	786092	AC006273.5	lincRNA
chr19	27804919	27805187	GrummtHeLaTRNAseq_peak_60879	140	6.03136	16.9406	14.075	chr19	27793431	27984984	CTC-459F4.3	lincRNA
chr19	24033430	24034085	GrummtHeLaTRNAseq_peak_60856	140	7.72698	16.9062	14.0424	chr19	24033401	24077377	CTD-2017D11.1	lincRNA
chr2	87632336	87632540	GrummtHeLaTRNAseq_peak_67530	139	4.81266	16.7817	13.9243	chr2	87454781	87636740	LINC00152	lincRNA
chr4	7939042	7939827	GrummtHeLaTRNAseq_peak_86723	139	5.82586	16.8304	13.9706	chr4	7939001	7940296	AC097381.1	lincRNA
chr1	83142712	83142934	GrummtHeLaTRNAseq_peak_5684	139	7.14993	16.7599	13.9035	chr1	82903183	83166815	LINC01362	lincRNA
chrX	115895593	115895869	GrummtHeLaTRNAseq_peak_118629	139	2.90563	16.846	13.9854	chrX	115694880	115969130	DANT2	lincRNA
chr21	37227449	37227889	GrummtHeLaTRNAseq_peak_75274	139	3.93175	16.8381	13.9779	chr21	37221419	37237744	AP001432.14	lincRNA
chr8	128003241	128003559	GrummtHeLaTRNAseq_peak_108683	139	3.20039	16.832	13.9722	chr8	127794526	128187101	PVT1	lincRNA
chr16	28807426	28807650	GrummtHeLaTRNAseq_peak_40718	139	4.15973	16.7633	13.9067	chr16	28802743	28817828	RP11-1348G14.4	lincRNA
chr19	13841230	13842179	GrummtHeLaTRNAseq_peak_59604	139	2.31124	16.8299	13.9702	chr19	13823880	13842928	MIR24-2	lincRNA
chr1	223994262	223994527	GrummtHeLaTRNAseq_peak_10087	139	5.53833	16.8497	13.9888	chr1	223994262	223995196	RP11-504P24.9	lincRNA
chr21	6670259	6670656	GrummtHeLaTRNAseq_peak_74591	139	7.68836	16.8358	13.9757	chr21	6667304	6670667	CH507-145C22.3	lincRNA
chr21	6670259	6670656	GrummtHeLaTRNAseq_peak_74591	139	7.68836	16.8358	13.9757	chr21	6630182	6670695	CH507-154B10.1	lincRNA
chr12	121803457	121803659	GrummtHeLaTRNAseq_peak_26967	138	2.72009	16.674	13.8219	chr12	121795267	121803906	LINC01089	lincRNA
chr2	97428555	97428734	GrummtHeLaTRNAseq_peak_67887	138	3.30095	16.6705	13.8186	chr2	97416165	97433527	AC159540.1	lincRNA
chr14	69240867	69241131	GrummtHeLaTRNAseq_peak_31512	138	7.3816	16.7402	13.8847	chr14	69239166	69260567	RP11-363J20.2	lincRNA
chr17	45549137	45549350	GrummtHeLaTRNAseq_peak_49986	138	6.262	16.6517	13.8007	chr17	45545804	45563230	RP11-798G7.6	lincRNA
chr2	97428555	97428734	GrummtHeLaTRNAseq_peak_67887	138	3.30095	16.6705	13.8186	chr2	97421075	97434847	AC159540.2	lincRNA
chr21	8224961	8225175	GrummtHeLaTRNAseq_peak_74624	138	3.33893	16.7006	13.8471	chr21	8197620	8227646	CH507-513H4.1	lincRNA
chr9	97221408	97222093	GrummtHeLaTRNAseq_peak_112039	137	7.28099	16.5488	13.7031	chr9	97200475	97238745	RP11-498P14.5	lincRNA
chr21	16133118	16133515	GrummtHeLaTRNAseq_peak_74768	137	7.28099	16.5488	13.7031	chr21	15928296	16645467	MIR99AHG	lincRNA
chr1	211652451	211652662	GrummtHeLaTRNAseq_peak_9782	137	5.44425	16.5867	13.739	chr1	211639440	211654627	RP11-354K1.1	lincRNA
chr6	71391827	71392049	GrummtHeLaTRNAseq_peak_96216	137	5.58696	16.5953	13.7472	chr6	71343427	71420745	LINC00472	lincRNA
chr3	195680584	195680913	GrummtHeLaTRNAseq_peak_85488	137	3.99124	16.5703	13.7234	chr3	195658062	195739964	LINC00969	lincRNA
chr5	17432225	17432465	GrummtHeLaTRNAseq_peak_89495	137	4.57797	16.6067	13.7579	chr5	17403889	17443619	RP11-321E2.3	lincRNA
chr14	101628984	101629013	GrummtHeLaTRNAseq_peak_32628	137	4.0566	16.5903	13.7424	chr14	101628984	101632530	RP11-1029J19.4	lincRNA
chr18	74597965	74598360	GrummtHeLaTRNAseq_peak_56310	137	7.53769	16.5596	13.7131	chr18	74590317	74598885	LINC00909	lincRNA
chr19	47722322	47722484	GrummtHeLaTRNAseq_peak_62901	137	3.39307	16.5986	13.7502	chr19	47607524	47733098	CTD-2571L23.8	lincRNA
chr6	71391827	71392049	GrummtHeLaTRNAseq_peak_96216	137	5.58696	16.5953	13.7472	chr6	71295173	71417436	RP3-331H24.5	lincRNA
chr8	128036818	128037208	GrummtHeLaTRNAseq_peak_108696	136	3.15163	16.4827	13.6402	chr8	127794526	128187101	PVT1	lincRNA
chr19	47638160	47638333	GrummtHeLaTRNAseq_peak_62878	136	4.15743	16.4618	13.6204	chr19	47607524	47733098	CTD-2571L23.8	lincRNA
chr16	85580224	85580514	GrummtHeLaTRNAseq_peak_43686	136	2.82302	16.4707	13.6288	chr16	85580009	85583571	RP11-118F19.1	lincRNA
chr9	127690239	127690492	GrummtHeLaTRNAseq_peak_113363	136	3.04265	16.4679	13.6262	chr9	127690098	127690840	MIR3911	lincRNA
chr2	111429365	111429584	GrummtHeLaTRNAseq_peak_68304	135	4.29153	16.4312	13.5939	chr2	111006015	111523376	MIR4435-2HG	lincRNA
chr2	111430531	111430729	GrummtHeLaTRNAseq_peak_68306	135	4.14064	16.3893	13.5542	chr2	111006015	111523376	MIR4435-2HG	lincRNA
chr1	229271174	229271242	GrummtHeLaTRNAseq_peak_10559	135	8.00605	16.4402	13.5998	chr1	229256892	229271242	RP5-1061H20.4	lincRNA
chr3	6628923	6629109	GrummtHeLaTRNAseq_peak_80247	135	7.21542	16.4235	13.5868	chr3	6490460	6736750	AC069277.2	lincRNA
chr17	78269425	78270107	GrummtHeLaTRNAseq_peak_52461	135	3.31714	16.3383	13.5058	chr17	78261349	78278492	RP11-219G17.4	lincRNA
chr21	16156500	16156742	GrummtHeLaTRNAseq_peak_74771	135	8.00605	16.4402	13.5998	chr21	15928296	16645467	MIR99AHG	lincRNA
chr13	63953701	63953899	GrummtHeLaTRNAseq_peak_28796	135	8.00605	16.4402	13.5998	chr13	63851197	64076044	LINC00355	lincRNA
chr2	34479251	34479424	GrummtHeLaTRNAseq_peak_65845	135	8.00605	16.4402	13.5998	chr2	33706886	34738231	LINC01320	lincRNA
chr2	95819890	95820172	GrummtHeLaTRNAseq_peak_67660	135	3.68518	16.3722	13.5379	chr2	95807052	95835003	LINC00342	lincRNA
chr10	2008126	2008326	GrummtHeLaTRNAseq_peak_11231	135	3.95263	16.3897	13.5546	chr10	1989076	2015005	LINC00700	lincRNA
chr10	100374321	100374532	GrummtHeLaTRNAseq_peak_14196	135	5.24353	16.3841	13.5492	chr10	100373099	100454043	OLMALINC	lincRNA
chr17	19446481	19446746	GrummtHeLaTRNAseq_peak_47531	135	8.00605	16.4402	13.5998	chr17	19417769	19492991	AC004448.5	lincRNA
chr3	107240746	107241080	GrummtHeLaTRNAseq_peak_83240	135	8.00605	16.4402	13.5998	chr3	107220744	107348464	DUBR	lincRNA
chr7	99598267	99598392	GrummtHeLaTRNAseq_peak_103592	135	8.00605	16.4402	13.5998	chr7	99598267	99611045	GS1-259H13.2	lincRNA
chr5	180831108	180831317	GrummtHeLaTRNAseq_peak_93356	135	8.00605	16.4402	13.5998	chr5	180830326	180839742	LINC00847	lincRNA
chr5	23951421	23951782	GrummtHeLaTRNAseq_peak_89514	135	8.00605	16.4402	13.5998	chr5	23951348	24178263	C5orf17	lincRNA
chr11	65504432	65506010	GrummtHeLaTRNAseq_peak_18780	135	1.88804	16.4058	13.5699	chr11	65497688	65506516	MALAT1	lincRNA
chr8	129948248	129948437	GrummtHeLaTRNAseq_peak_108733	135	5.65456	16.3846	13.5496	chr8	129939844	129951056	RP11-473O4.3	lincRNA
chr8	93834454	93834880	GrummtHeLaTRNAseq_peak_107996	135	5.66971	16.4244	13.5875	chr8	93834454	93846743	RP3-388N13.3	lincRNA
chr20	62597081	62597312	GrummtHeLaTRNAseq_peak_74006	135	3.79512	16.4277	13.5906	chr20	62596732	62603355	WI2-87327B8.2	lincRNA
chr1	149606999	149607194	GrummtHeLaTRNAseq_peak_7190	135	8.00605	16.4402	13.5998	chr1	149606334	149705716	LINC00869	lincRNA
chr9	127690637	127690796	GrummtHeLaTRNAseq_peak_113364	135	3.03114	16.3792	13.5446	chr9	127690098	127690840	MIR3911	lincRNA
chr19	35095683	35095934	GrummtHeLaTRNAseq_peak_61194	134	4.50318	16.3286	13.4967	chr19	35090930	35113664	CTD-2527I21.15	lincRNA
chr17	43368892	43369238	GrummtHeLaTRNAseq_peak_49554	134	5.91242	16.2378	13.4104	chr17	43338741	43389199	LINC00910	lincRNA
chrX	74277017	74277221	GrummtHeLaTRNAseq_peak_118047	134	2.73483	16.3281	13.4961	chrX	73940435	74293574	FTX	lincRNA
chr10	6792767	6792994	GrummtHeLaTRNAseq_peak_11412	134	4.65909	16.2473	13.4195	chr10	6779549	6879450	LINC00707	lincRNA
chr8	128067566	128067813	GrummtHeLaTRNAseq_peak_108706	134	3.87551	16.2944	13.4641	chr8	127794526	128187101	PVT1	lincRNA
chr11	64247134	64247414	GrummtHeLaTRNAseq_peak_18489	134	2.36585	16.2309	13.404	chr11	64246939	64249494	RP11-783K16.13	lincRNA
chr8	12600600	12600898	GrummtHeLaTRNAseq_peak_106231	134	6.67986	16.2631	13.4345	chr8	12467693	12665588	RP11-419I17.1	lincRNA
chr16	29332883	29333066	GrummtHeLaTRNAseq_peak_40852	133	4.64263	16.1894	13.3646	chr16	29291220	29372110	RP11-231C14.7	lincRNA
chr4	8491359	8491979	GrummtHeLaTRNAseq_peak_86799	133	5.43374	16.1774	13.3532	chr4	8482270	8516759	RP11-689P11.2	lincRNA
chrX	74265959	74266459	GrummtHeLaTRNAseq_peak_118042	133	3.10434	16.1411	13.3188	chrX	73940435	74293574	FTX	lincRNA
chr1	200408865	200409931	GrummtHeLaTRNAseq_peak_9165	133	5.5653	16.1491	13.3264	chr1	200333193	200478669	RP11-469A15.2	lincRNA
chrX	115951940	115952467	GrummtHeLaTRNAseq_peak_118650	133	3.39079	16.1311	13.3093	chrX	115694880	115969130	DANT2	lincRNA
chr15	40055554	40055818	GrummtHeLaTRNAseq_peak_34177	133	4.1493	16.136	13.314	chr15	40039242	40076539	SRP14-AS1	lincRNA
chr8	127812462	127812728	GrummtHeLaTRNAseq_peak_108625	133	3.02698	16.1545	13.3315	chr8	127794526	128187101	PVT1	lincRNA
chr16	28808282	28808549	GrummtHeLaTRNAseq_peak_40720	133	4.02643	16.172	13.3482	chr16	28802743	28817828	RP11-1348G14.4	lincRNA
chr16	87778222	87778694	GrummtHeLaTRNAseq_peak_43901	133	5.16144	16.1416	13.3193	chr16	87773304	87779374	RP4-536B24.4	lincRNA
chr1	179882224	179882595	GrummtHeLaTRNAseq_peak_8881	133	7.55684	16.1224	13.301	chr1	179881607	179882595	RP11-533E19.7	lincRNA
chr2	111444582	111444750	GrummtHeLaTRNAseq_peak_68311	132	4.53172	16.1154	13.2945	chr2	111006015	111523376	MIR4435-2HG	lincRNA
chr2	111466829	111467037	GrummtHeLaTRNAseq_peak_68316	132	4.13791	16.0876	13.268	chr2	111006015	111523376	MIR4435-2HG	lincRNA
chr7	130927658	130927909	GrummtHeLaTRNAseq_peak_104890	132	4.53172	16.1154	13.2945	chr7	130853720	130930682	AC016831.7	lincRNA
chr16	1965162	1965351	GrummtHeLaTRNAseq_peak_38599	132	2.44796	16.0876	13.268	chr16	1964959	1965509	SNHG9	lincRNA
chr12	131757164	131757588	GrummtHeLaTRNAseq_peak_27645	132	3.59241	16.1201	13.2989	chr12	131756966	131758047	RP11-495K9.5	lincRNA
chr16	88186819	88186993	GrummtHeLaTRNAseq_peak_44018	132	6.79987	16.0633	13.2449	chr16	88186605	88195217	LA16c-444G7.2	lincRNA
chr16	29182521	29182918	GrummtHeLaTRNAseq_peak_40819	132	3.30558	16.0447	13.2274	chr16	29139661	29216706	RP11-426C22.5	lincRNA
chr16	88186819	88186929	GrummtHeLaTRNAseq_peak_44018	132	6.79987	16.0633	13.2449	chr16	88177298	88186929	RP11-863P13.3	lincRNA
chr17	20267598	20267946	GrummtHeLaTRNAseq_peak_47592	132	4.06408	16.0562	13.2384	chr17	20185082	20322973	AC004702.2	lincRNA
chr21	45100658	45101094	GrummtHeLaTRNAseq_peak_76079	132	2.75627	16.0343	13.2174	chr21	45100487	45101094	RP5-1023B21.1	lincRNA
chr12	89709825	89710222	GrummtHeLaTRNAseq_peak_25438	132	5.0027	16.0183	13.2023	chr12	89708959	89712590	LINC00936	lincRNA
chr1	156639705	156639906	GrummtHeLaTRNAseq_peak_8235	132	2.85747	16.0754	13.2564	chr1	156637783	156641004	RP11-284F21.9	lincRNA
chr21	6074241	6074445	GrummtHeLaTRNAseq_peak_74505	132	3.06446	16.0472	13.2298	chr21	6060340	6076305	CH507-42P11.5	lincRNA
chr12	131229379	131229615	GrummtHeLaTRNAseq_peak_27614	131	4.03212	15.9161	13.1054	chr12	131165011	131232940	LINC01257	lincRNA
chrX	74118198	74118462	GrummtHeLaTRNAseq_peak_118012	131	7.7443	15.984	13.1698	chrX	73940435	74293574	FTX	lincRNA
chrX	74248941	74249218	GrummtHeLaTRNAseq_peak_118036	131	3.32629	15.9558	13.1431	chrX	73940435	74293574	FTX	lincRNA
chr8	127986261	127986467	GrummtHeLaTRNAseq_peak_108678	131	3.5609	15.9471	13.1348	chr8	127794526	128187101	PVT1	lincRNA
chr11	83187017	83187036	GrummtHeLaTRNAseq_peak_20691	131	4.17014	15.9319	13.1204	chr11	83185521	83187036	PCF11-AS1	lincRNA
chr10	75399202	75400364	GrummtHeLaTRNAseq_peak_13279	131	3.40584	15.9948	13.1801	chr10	75279726	75401246	RP11-399K21.11	lincRNA
chr1	1062373	1062613	GrummtHeLaTRNAseq_peak_164	131	2.88865	15.9828	13.1687	chr1	1062208	1063288	RP11-54O7.18	lincRNA
chr16	29333779	29333978	GrummtHeLaTRNAseq_peak_40853	130	4.65268	15.8964	13.0868	chr16	29291220	29372110	RP11-231C14.7	lincRNA
chr20	50294310	50294998	GrummtHeLaTRNAseq_peak_73560	130	5.18027	15.8337	13.0272	chr20	50292709	50315488	LINC01270	lincRNA
chr10	104325854	104326440	GrummtHeLaTRNAseq_peak_14627	130	4.29235	15.8309	13.0246	chr10	104323369	104327004	RP11-127L20.3	lincRNA
chr16	14418290	14418539	GrummtHeLaTRNAseq_peak_39728	130	4.3815	15.8701	13.0617	chr16	14407668	14418908	RP11-65J21.4	lincRNA
chr2	111480659	111480965	GrummtHeLaTRNAseq_peak_68320	129	3.87513	15.7553	12.9527	chr2	111006015	111523376	MIR4435-2HG	lincRNA
chrX	131777632	131777828	GrummtHeLaTRNAseq_peak_118952	129	6.43163	15.7417	12.9398	chrX	131688779	131830862	FIRRE	lincRNA
chr2	87456874	87457047	GrummtHeLaTRNAseq_peak_67490	129	4.442	15.786	12.9818	chr2	87454781	87636740	LINC00152	lincRNA
chr1	788144	788446	GrummtHeLaTRNAseq_peak_70	129	4.61915	15.7806	12.9767	chr1	586071	827796	RP5-857K21.4	lincRNA
chr1	788144	788446	GrummtHeLaTRNAseq_peak_70	129	4.61915	15.7806	12.9767	chr1	778747	810065	RP11-206L10.9	lincRNA
chr11	778700	779060	GrummtHeLaTRNAseq_peak_15945	129	2.21329	15.755	12.9525	chr11	777578	784297	AP006621.5	lincRNA
chr18	39675580	39675783	GrummtHeLaTRNAseq_peak_55900	129	6.43163	15.7417	12.9398	chr18	39206917	39800322	RP11-244M2.1	lincRNA
chr1	910913	911153	GrummtHeLaTRNAseq_peak_98	129	2.91014	15.7983	12.9934	chr1	904834	915976	RP11-54O7.16	lincRNA
chr2	87456874	87457047	GrummtHeLaTRNAseq_peak_67490	129	4.442	15.786	12.9818	chr2	87439523	87459044	AC133644.2	lincRNA
chr2	111480659	111480965	GrummtHeLaTRNAseq_peak_68320	129	3.87513	15.7553	12.9527	chr2	111468810	111637967	RP11-68E19.2	lincRNA
chr2	111472563	111473285	GrummtHeLaTRNAseq_peak_68317	128	3.68844	15.6308	12.8348	chr2	111006015	111523376	MIR4435-2HG	lincRNA
chr17	43364897	43365077	GrummtHeLaTRNAseq_peak_49553	128	4.78469	15.6723	12.8741	chr17	43338741	43389199	LINC00910	lincRNA
chr22	46078315	46078871	GrummtHeLaTRNAseq_peak_79325	128	2.2819	15.6006	12.8061	chr22	46053869	46113928	MIRLET7BHG	lincRNA
chr7	44005840	44006034	GrummtHeLaTRNAseq_peak_101592	128	2.80347	15.6128	12.8178	chr7	44004046	44007866	AC004951.6	lincRNA
chr7	66542528	66543522	GrummtHeLaTRNAseq_peak_102223	128	2.65837	15.5974	12.8031	chr7	66526088	66592397	GS1-124K5.11	lincRNA
chr3	186817108	186817267	GrummtHeLaTRNAseq_peak_85312	128	3.34467	15.6257	12.83	chr3	186810880	186825521	RP11-573D15.2	lincRNA
chr6	134369971	134370248	GrummtHeLaTRNAseq_peak_97111	128	4.49956	15.6805	12.882	chr6	134343307	134504581	LINC01010	lincRNA
chr12	130811925	130812090	GrummtHeLaTRNAseq_peak_27602	128	5.12115	15.6618	12.8642	chr12	130810606	130812438	RP11-989F5.1	lincRNA
chr12	130811925	130812090	GrummtHeLaTRNAseq_peak_27602	128	5.12115	15.6618	12.8642	chr12	130810821	130812622	RP11-989F5.3	lincRNA
chr22	22268598	22268948	GrummtHeLaTRNAseq_peak_77167	128	5.52753	15.6639	12.8662	chr22	22264601	22273020	CH17-264L24.1	lincRNA
chr2	111472563	111473285	GrummtHeLaTRNAseq_peak_68317	128	3.68844	15.6308	12.8348	chr2	111468810	111637967	RP11-68E19.2	lincRNA
chr2	111473903	111474072	GrummtHeLaTRNAseq_peak_68318	127	3.66853	15.5299	12.7392	chr2	111006015	111523376	MIR4435-2HG	lincRNA
chr10	49982261	49982453	GrummtHeLaTRNAseq_peak_12391	127	3.82427	15.5171	12.727	chr10	49942056	50011654	LINC00843	lincRNA
chr19	49336820	49337254	GrummtHeLaTRNAseq_peak_63216	127	2.53473	15.5423	12.7509	chr19	49331525	49340303	CTC-301O7.4	lincRNA
chr3	194321968	194322152	GrummtHeLaTRNAseq_peak_85372	127	5.61188	15.4927	12.7038	chr3	194296191	194322871	LINC00887	lincRNA
chr2	87621532	87621812	GrummtHeLaTRNAseq_peak_67525	127	4.96168	15.5417	12.7502	chr2	87454781	87636740	LINC00152	lincRNA
chr1	789734	789973	GrummtHeLaTRNAseq_peak_72	127	4.37701	15.5449	12.7532	chr1	586071	827796	RP5-857K21.4	lincRNA
chr7	1586257	1586461	GrummtHeLaTRNAseq_peak_99976	127	4.55353	15.5525	12.7604	chr7	1570073	1589626	PSMG3-AS1	lincRNA
chr6	134346215	134346444	GrummtHeLaTRNAseq_peak_97103	127	2.59299	15.5622	12.7698	chr6	134343307	134504581	LINC01010	lincRNA
chr1	789734	789973	GrummtHeLaTRNAseq_peak_72	127	4.37701	15.5449	12.7532	chr1	778747	810065	RP11-206L10.9	lincRNA
chr21	37230707	37230875	GrummtHeLaTRNAseq_peak_75275	127	3.71153	15.4924	12.7036	chr21	37221419	37237744	AP001432.14	lincRNA
chr16	28807908	28808113	GrummtHeLaTRNAseq_peak_40719	127	3.94425	15.5274	12.7367	chr16	28802743	28817828	RP11-1348G14.4	lincRNA
chr8	127174715	127174914	GrummtHeLaTRNAseq_peak_108581	127	2.87958	15.5512	12.7592	chr8	126556323	127419050	PCAT1	lincRNA
chr8	119234024	119234254	GrummtHeLaTRNAseq_peak_108381	127	6.75895	15.5361	12.745	chr8	119214625	119246848	RP11-4K16.2	lincRNA
chr8	127174715	127174914	GrummtHeLaTRNAseq_peak_108581	127	2.87958	15.5512	12.7592	chr8	127072694	127227541	CASC19	lincRNA
chr13	110869558	110870251	GrummtHeLaTRNAseq_peak_29438	127	5.62777	15.5327	12.7418	chr13	110863987	110870251	LINC00346	lincRNA
chr12	122396763	122397245	GrummtHeLaTRNAseq_peak_27083	127	3.77029	15.5222	12.7319	chr12	122395542	122400857	CLIP1-AS1	lincRNA
chr12	52178213	52178371	GrummtHeLaTRNAseq_peak_24085	127	3.04194	15.4923	12.7035	chr12	52164115	52223813	LINC00592	lincRNA
chr16	88261138	88261339	GrummtHeLaTRNAseq_peak_44028	127	3.37352	15.5751	12.782	chr16	88234785	88302511	LA16c-444G7.1	lincRNA
chr16	1986887	1987357	GrummtHeLaTRNAseq_peak_38615	127	2.95348	15.5904	12.7966	chr16	1984877	1990477	AC005606.14	lincRNA
chr17	20210336	20210506	GrummtHeLaTRNAseq_peak_47575	127	4.73815	15.5208	12.7306	chr17	20185082	20322973	AC004702.2	lincRNA
chr19	16610433	16610623	GrummtHeLaTRNAseq_peak_60057	127	3.89656	15.5846	12.791	chr19	16610411	16636531	CTC-429P9.2	lincRNA
chr2	111473903	111474072	GrummtHeLaTRNAseq_peak_68318	127	3.66853	15.5299	12.7392	chr2	111468810	111637967	RP11-68E19.2	lincRNA
chr1	161441567	161441832	GrummtHeLaTRNAseq_peak_8462	127	5.20037	15.5269	12.7363	chr1	161403409	161470523	RP11-122G18.10	lincRNA
chr2	111321687	111322201	GrummtHeLaTRNAseq_peak_68282	126	3.81516	15.4743	12.6865	chr2	111006015	111523376	MIR4435-2HG	lincRNA
chr17	78263409	78263917	GrummtHeLaTRNAseq_peak_52458	126	3.2124	15.4461	12.6598	chr17	78261349	78278492	RP11-219G17.4	lincRNA
chr21	16584459	16584733	GrummtHeLaTRNAseq_peak_74821	126	5.89959	15.3955	12.6117	chr21	15928296	16645467	MIR99AHG	lincRNA
chr13	44989579	44989901	GrummtHeLaTRNAseq_peak_28552	126	6.92681	15.4155	12.6307	chr13	44982077	45083125	RP11-321C24.1	lincRNA
chr17	81032146	81032343	GrummtHeLaTRNAseq_peak_53089	126	3.21744	15.4787	12.6905	chr17	81029130	81034881	BAIAP2-AS1	lincRNA
chr1	31933027	31933247	GrummtHeLaTRNAseq_peak_3479	126	4.34171	15.413	12.6284	chr1	31933020	31933975	RP4-534N18.2	lincRNA
chrX	11024971	11025165	GrummtHeLaTRNAseq_peak_116247	126	5.17567	15.457	12.6701	chrX	10847578	11111220	RP11-120D5.1	lincRNA
chrX	115892654	115893067	GrummtHeLaTRNAseq_peak_118628	126	3.02962	15.4032	12.619	chrX	115694880	115969130	DANT2	lincRNA
chr16	28810267	28810755	GrummtHeLaTRNAseq_peak_40721	126	3.91415	15.393	12.6094	chr16	28802743	28817828	RP11-1348G14.4	lincRNA
chr8	127227375	127227927	GrummtHeLaTRNAseq_peak_108601	126	2.25954	15.4115	12.627	chr8	126556323	127419050	PCAT1	lincRNA
chr8	127227375	127227541	GrummtHeLaTRNAseq_peak_108601	126	2.25954	15.4115	12.627	chr8	127072694	127227541	CASC19	lincRNA
chr16	29213315	29213532	GrummtHeLaTRNAseq_peak_40827	126	5.4252	15.3964	12.6126	chr16	29139661	29216706	RP11-426C22.5	lincRNA
chr17	43170027	43170217	GrummtHeLaTRNAseq_peak_49500	126	4.44628	15.4885	12.6999	chr17	43148368	43171037	RP11-242D8.1	lincRNA
chr18	12432897	12432998	GrummtHeLaTRNAseq_peak_55377	126	3.64492	15.41	12.6255	chr18	12432897	12437635	RP11-861E21.1	lincRNA
chr21	7436679	7436860	GrummtHeLaTRNAseq_peak_74597	126	5.45405	15.4721	12.6845	chr21	7430659	7469007	CH507-254M2.2	lincRNA
chr16	525243	525476	GrummtHeLaTRNAseq_peak_38132	126	2.3971	15.4807	12.6925	chr16	525155	527407	LINC00235	lincRNA
chr21	9365298	9365508	GrummtHeLaTRNAseq_peak_74691	126	6.10288	15.4495	12.663	chr21	9325013	9368775	bP-21264C1.2	lincRNA
chr22	22270081	22270353	GrummtHeLaTRNAseq_peak_77168	126	5.58036	15.4132	12.6286	chr22	22264601	22273020	CH17-264L24.1	lincRNA
chr8	378184	378387	GrummtHeLaTRNAseq_peak_106064	125	7.64214	15.3387	12.558	chr8	375931	384079	FAM87A	lincRNA
chr16	57801799	57802081	GrummtHeLaTRNAseq_peak_41880	125	3.53234	15.3106	12.5343	chr16	57798186	57816946	CTD-2600O9.1	lincRNA
chr12	121795514	121795986	GrummtHeLaTRNAseq_peak_26961	125	2.27565	15.2854	12.5102	chr12	121795267	121803906	LINC01089	lincRNA
chr12	121801046	121801434	GrummtHeLaTRNAseq_peak_26966	125	2.40944	15.369	12.5865	chr12	121795267	121803906	LINC01089	lincRNA
chr7	44007422	44007775	GrummtHeLaTRNAseq_peak_101594	125	2.79451	15.366	12.5837	chr7	44004046	44007866	AC004951.6	lincRNA
chrX	74242636	74242856	GrummtHeLaTRNAseq_peak_118034	125	3.32395	15.2792	12.5044	chrX	73940435	74293574	FTX	lincRNA
chr15	100861686	100861756	GrummtHeLaTRNAseq_peak_37370	125	5.27392	15.3644	12.5823	chr15	100849561	100861756	RP11-66B24.2	lincRNA
chr10	2011991	2012532	GrummtHeLaTRNAseq_peak_11233	125	4.17172	15.3535	12.5719	chr10	1989076	2015005	LINC00700	lincRNA
chr5	181306502	181306557	GrummtHeLaTRNAseq_peak_93387	125	7.64214	15.3387	12.558	chr5	181306502	181324685	AC138035.2	lincRNA
chr8	128016845	128017064	GrummtHeLaTRNAseq_peak_108688	125	2.87744	15.3558	12.5741	chr8	127794526	128187101	PVT1	lincRNA
chr4	28515034	28515258	GrummtHeLaTRNAseq_peak_86985	125	7.64214	15.3387	12.558	chr4	28435449	28600275	RP11-123O22.1	lincRNA
chr5	177961388	177961651	GrummtHeLaTRNAseq_peak_93100	125	7.64214	15.3387	12.558	chr5	177939622	177983054	RP11-1252I4.2	lincRNA
chr5	104172964	104173326	GrummtHeLaTRNAseq_peak_91124	125	7.64214	15.3387	12.558	chr5	104079847	104406121	RP11-138J23.1	lincRNA
chr8	127087066	127087331	GrummtHeLaTRNAseq_peak_108566	125	7.11898	15.3245	12.5473	chr8	126556323	127419050	PCAT1	lincRNA
chr8	127087066	127087331	GrummtHeLaTRNAseq_peak_108566	125	7.11898	15.3245	12.5473	chr8	127072694	127227541	CASC19	lincRNA
chr8	81842380	81842597	GrummtHeLaTRNAseq_peak_107913	125	7.64214	15.3387	12.558	chr8	81841952	81924348	RP11-354A14.1	lincRNA
chr11	782138	782739	GrummtHeLaTRNAseq_peak_15947	125	2.18564	15.3484	12.5673	chr11	777578	784297	AP006621.5	lincRNA
chr12	19896610	19896820	GrummtHeLaTRNAseq_peak_22940	125	7.64214	15.3387	12.558	chr12	19775451	20012261	RP11-405A12.2	lincRNA
chr14	76750090	76750540	GrummtHeLaTRNAseq_peak_32008	125	7.64214	15.3387	12.558	chr14	76710658	76761388	RP11-99E15.2	lincRNA
chr15	100861843	100862262	GrummtHeLaTRNAseq_peak_37370	125	5.27392	15.3644	12.5823	chr15	100861843	100874369	RP11-66B24.1	lincRNA
chr15	63098739	63099001	GrummtHeLaTRNAseq_peak_35468	125	7.64214	15.3387	12.558	chr15	63091085	63110589	RP11-69G7.1	lincRNA
chr16	29139662	29139834	GrummtHeLaTRNAseq_peak_40800	125	3.78811	15.3466	12.5655	chr16	29139661	29216706	RP11-426C22.5	lincRNA
chr16	72496836	72497004	GrummtHeLaTRNAseq_peak_42910	125	7.64214	15.3387	12.558	chr16	72425948	72533892	AC004158.3	lincRNA
chr16	72496836	72497004	GrummtHeLaTRNAseq_peak_42910	125	7.64214	15.3387	12.558	chr16	72236281	72665014	LINC01572	lincRNA
chr17	50909790	50910029	GrummtHeLaTRNAseq_peak_50566	125	6.43246	15.3129	12.5364	chr17	50909637	50910232	RP11-700H6.4	lincRNA
chr7	65731549	65731961	GrummtHeLaTRNAseq_peak_102125	125	4.09106	15.3156	12.5388	chr7	65647010	65770810	RP11-479O9.4	lincRNA
chr12	121801046	121801434	GrummtHeLaTRNAseq_peak_26966	125	2.40944	15.369	12.5865	chr12	121797511	121801972	RP11-347I19.8	lincRNA
chr12	121801046	121801434	GrummtHeLaTRNAseq_peak_26966	125	2.40944	15.369	12.5865	chr12	121800797	121803403	RP11-347I19.7	lincRNA
chr21	5500051	5500225	GrummtHeLaTRNAseq_peak_74488	125	7.64214	15.3387	12.558	chr21	5499151	5502542	CH507-24F1.1	lincRNA
chr17	34039240	34039532	GrummtHeLaTRNAseq_peak_48432	125	7.64214	15.3387	12.558	chr17	33827699	34079100	CTC-304I17.6	lincRNA
chr21	8438387	8438569	GrummtHeLaTRNAseq_peak_74663	125	2.03207	15.2948	12.5192	chr21	8380643	8454792	CH507-528H12.1	lincRNA
chr21	8438387	8438551	GrummtHeLaTRNAseq_peak_74663	125	2.03207	15.2948	12.5192	chr21	8437629	8438551	CH507-513H4.3	lincRNA
chr8	127087066	127087331	GrummtHeLaTRNAseq_peak_108566	125	7.11898	15.3245	12.5473	chr8	127079874	127092600	PRNCR1	lincRNA
chr21	16534342	16534610	GrummtHeLaTRNAseq_peak_74816	124	5.6544	15.208	12.4367	chr21	15928296	16645467	MIR99AHG	lincRNA
chr21	45293716	45294334	GrummtHeLaTRNAseq_peak_76157	124	3.18003	15.236	12.4634	chr21	45288050	45297806	LINC00205	lincRNA
chrX	74259806	74260230	GrummtHeLaTRNAseq_peak_118040	124	3.09406	15.2701	12.4957	chrX	73940435	74293574	FTX	lincRNA
chr3	195668462	195668636	GrummtHeLaTRNAseq_peak_85482	124	5.67108	15.2487	12.4755	chr3	195658062	195739964	LINC00969	lincRNA
chr12	46392676	46392860	GrummtHeLaTRNAseq_peak_23478	124	7.30315	15.2034	12.4324	chr12	46383652	46876784	RP11-96H19.1	lincRNA
chr22	46081454	46081718	GrummtHeLaTRNAseq_peak_79328	123	2.23164	15.1404	12.3726	chr22	46053869	46113928	MIRLET7BHG	lincRNA
chr22	46113041	46113671	GrummtHeLaTRNAseq_peak_79343	123	2.15943	15.1675	12.3985	chr22	46053869	46113928	MIRLET7BHG	lincRNA
chr10	6738352	6738584	GrummtHeLaTRNAseq_peak_11403	123	7.51611	15.1204	12.3538	chr10	6709530	6740532	RP11-554I8.2	lincRNA
chr1	770429	770633	GrummtHeLaTRNAseq_peak_63	123	5.961	15.1304	12.3632	chr1	586071	827796	RP5-857K21.4	lincRNA
chrX	115942744	115943051	GrummtHeLaTRNAseq_peak_118647	123	3.29265	15.0911	12.326	chrX	115694880	115969130	DANT2	lincRNA
chr12	54126082	54126362	GrummtHeLaTRNAseq_peak_24378	123	4.92986	15.0976	12.3321	chr12	54126082	54147485	RP11-834C11.4	lincRNA
chr8	89757800	89757812	GrummtHeLaTRNAseq_peak_107965	123	6.7446	15.0659	12.302	chr8	89585872	89757812	RP11-37B2.1	lincRNA
chr11	76690000	76690278	GrummtHeLaTRNAseq_peak_20508	123	5.47278	15.14	12.3723	chr11	76675079	76703195	RP11-672A2.3	lincRNA
chr16	29148186	29148367	GrummtHeLaTRNAseq_peak_40804	123	3.29265	15.0911	12.326	chr16	29139661	29216706	RP11-426C22.5	lincRNA
chr15	41624924	41625155	GrummtHeLaTRNAseq_peak_34447	123	4.42772	15.1094	12.3433	chr15	41609457	41630908	RP11-380D11.2	lincRNA
chr19	49335114	49335832	GrummtHeLaTRNAseq_peak_63215	122	2.53671	14.9907	12.2309	chr19	49331525	49340303	CTC-301O7.4	lincRNA
chr21	16280054	16280539	GrummtHeLaTRNAseq_peak_74789	122	4.32198	15.035	12.2728	chr21	15928296	16645467	MIR99AHG	lincRNA
chr9	33586685	33586842	GrummtHeLaTRNAseq_peak_110707	122	3.15072	15.0448	12.2822	chr9	33580695	33607874	CYP4F26P	lincRNA
chrX	74278346	74278821	GrummtHeLaTRNAseq_peak_118048	122	2.702	15.0537	12.2906	chrX	73940435	74293574	FTX	lincRNA
chrX	53145068	53145277	GrummtHeLaTRNAseq_peak_117317	122	3.3986	15.0415	12.2791	chrX	53094145	53170914	KANTR	lincRNA
chrX	115884241	115884410	GrummtHeLaTRNAseq_peak_118624	122	6.09206	15.0112	12.2502	chrX	115694880	115969130	DANT2	lincRNA
chr10	6781239	6781423	GrummtHeLaTRNAseq_peak_11407	122	5.4428	15.0633	12.2996	chr10	6779549	6879450	LINC00707	lincRNA
chr10	6818963	6819669	GrummtHeLaTRNAseq_peak_11417	122	4.67715	14.9909	12.231	chr10	6779549	6879450	LINC00707	lincRNA
chr5	10196897	10197219	GrummtHeLaTRNAseq_peak_89158	122	4.66795	14.9612	12.2029	chr5	10195121	10197628	CTD-2199O4.3	lincRNA
chr5	10196897	10197219	GrummtHeLaTRNAseq_peak_89158	122	4.66795	14.9612	12.2029	chr5	10195187	10197622	CTD-2199O4.7	lincRNA
chr2	111492994	111493233	GrummtHeLaTRNAseq_peak_68326	121	4.20606	14.9	12.1449	chr2	111006015	111523376	MIR4435-2HG	lincRNA
chr16	85284312	85284491	GrummtHeLaTRNAseq_peak_43601	121	4.38231	14.9476	12.1901	chr16	85282958	85285963	LINC00311	lincRNA
chr1	753236	753429	GrummtHeLaTRNAseq_peak_59	121	6.65705	14.8964	12.1415	chr1	586071	827796	RP5-857K21.4	lincRNA
chrX	115960592	115960928	GrummtHeLaTRNAseq_peak_118653	121	3.93633	14.9447	12.1873	chrX	115694880	115969130	DANT2	lincRNA
chr2	111492994	111493233	GrummtHeLaTRNAseq_peak_68326	121	4.20606	14.9	12.1449	chr2	111491272	111570974	AC017002.1	lincRNA
chr21	10332579	10332751	GrummtHeLaTRNAseq_peak_74707	121	3.49968	14.8986	12.1436	chr21	10328411	10342737	AP003900.6	lincRNA
chr2	111492994	111493233	GrummtHeLaTRNAseq_peak_68326	121	4.20606	14.9	12.1449	chr2	111468810	111637967	RP11-68E19.2	lincRNA
chr17	78267242	78267398	GrummtHeLaTRNAseq_peak_52459	120	2.9703	14.7842	12.0351	chr17	78261349	78278492	RP11-219G17.4	lincRNA
chrX	115957897	115959250	GrummtHeLaTRNAseq_peak_118652	120	3.78884	14.827	12.0758	chrX	115694880	115969130	DANT2	lincRNA
chr3	195696716	195696911	GrummtHeLaTRNAseq_peak_85493	120	4.25894	14.802	12.0521	chr3	195658062	195739964	LINC00969	lincRNA
chr15	40054035	40054198	GrummtHeLaTRNAseq_peak_34175	120	3.77953	14.7846	12.0355	chr15	40039242	40076539	SRP14-AS1	lincRNA
chr8	99012761	99013049	GrummtHeLaTRNAseq_peak_108123	120	6.62837	14.8406	12.0886	chr8	98958277	99013743	RP11-410L14.2	lincRNA
chr14	101632279	101632530	GrummtHeLaTRNAseq_peak_32630	120	3.67939	14.8283	12.077	chr14	101628984	101632530	RP11-1029J19.4	lincRNA
chr3	195941367	195942122	GrummtHeLaTRNAseq_peak_85530	120	3.2154	14.8336	12.0821	chr3	195913078	195954485	RP11-480A16.1	lincRNA
chr17	82294342	82294516	GrummtHeLaTRNAseq_peak_53591	120	4.19296	14.8499	12.0973	chr17	82293716	82294910	RP13-516M14.1	lincRNA
chr5	14872332	14872604	GrummtHeLaTRNAseq_peak_89356	120	6.8225	14.773	12.0246	chr5	14872332	14872713	CTB-40H15.4	lincRNA
chr17	48636566	48636831	GrummtHeLaTRNAseq_peak_50296	120	5.34041	14.7995	12.0498	chr17	48635923	48647023	RP11-357H14.17	lincRNA
chr6	44073556	44073895	GrummtHeLaTRNAseq_peak_95882	119	6.57174	14.7302	11.9842	chr6	44058792	44089288	RP5-1120P11.3	lincRNA
chr3	114477741	114477996	GrummtHeLaTRNAseq_peak_83376	119	7.27248	14.6952	11.9509	chr3	114445521	114529452	RP11-197K3.1	lincRNA
chr8	127957761	127958014	GrummtHeLaTRNAseq_peak_108669	119	3.10306	14.7319	11.9857	chr8	127794526	128187101	PVT1	lincRNA
chr8	127907449	127907647	GrummtHeLaTRNAseq_peak_108651	119	3.01373	14.7136	11.9684	chr8	127794526	128187101	PVT1	lincRNA
chr15	31222067	31222312	GrummtHeLaTRNAseq_peak_33944	119	6.12514	14.6686	11.926	chr15	31215622	31224445	RP11-16E12.1	lincRNA
chr15	31222067	31222312	GrummtHeLaTRNAseq_peak_33944	119	6.12514	14.6686	11.926	chr15	31221999	31230838	RP11-16E12.2	lincRNA
chr16	67430736	67430938	GrummtHeLaTRNAseq_peak_42169	119	4.699	14.7299	11.984	chr16	67430667	67431464	RP11-297D21.2	lincRNA
chr17	20293500	20293668	GrummtHeLaTRNAseq_peak_47600	119	3.80838	14.6529	11.911	chr17	20185082	20322973	AC004702.2	lincRNA
chr19	47661267	47661464	GrummtHeLaTRNAseq_peak_62882	119	4.00015	14.6598	11.9174	chr19	47607524	47733098	CTD-2571L23.8	lincRNA
chr1	149701135	149701411	GrummtHeLaTRNAseq_peak_7201	119	6.35679	14.7306	11.9844	chr1	149606334	149705716	LINC00869	lincRNA
chr21	10335717	10335924	GrummtHeLaTRNAseq_peak_74709	119	4.00015	14.6598	11.9174	chr21	10328411	10342737	AP003900.6	lincRNA
chr6	2634121	2634427	GrummtHeLaTRNAseq_peak_93851	118	4.45236	14.5695	11.832	chr6	2621913	2634619	LINC01600	lincRNA
chr10	49942076	49942289	GrummtHeLaTRNAseq_peak_12378	118	4.77255	14.6236	11.8832	chr10	49942056	50011654	LINC00843	lincRNA
chr13	44989110	44989340	GrummtHeLaTRNAseq_peak_28551	118	6.72908	14.5972	11.8584	chr13	44982077	45083125	RP11-321C24.1	lincRNA
chr9	72355959	72356187	GrummtHeLaTRNAseq_peak_111348	118	5.38522	14.5401	11.8042	chr9	72305367	72356721	LINC01504	lincRNA
chr1	211642868	211643066	GrummtHeLaTRNAseq_peak_9780	118	4.88562	14.6213	11.881	chr1	211639440	211654627	RP11-354K1.1	lincRNA
chr6	2634121	2634427	GrummtHeLaTRNAseq_peak_93851	118	4.45236	14.5695	11.832	chr6	2617144	2640001	RP11-145H9.3	lincRNA
chr1	211642868	211643066	GrummtHeLaTRNAseq_peak_9780	118	4.88562	14.6213	11.881	chr1	211635865	211644114	RP11-354K1.2	lincRNA
chr13	87672956	87673125	GrummtHeLaTRNAseq_peak_28984	118	4.45236	14.5695	11.832	chr13	87427214	87674235	MIR4500HG	lincRNA
chr20	18305459	18305778	GrummtHeLaTRNAseq_peak_71635	118	6.97792	14.6172	11.8772	chr20	18289343	18359300	RP4-568F9.6	lincRNA
chr9	62802432	62802706	GrummtHeLaTRNAseq_peak_111209	118	5.56408	14.6003	11.8612	chr9	62801461	62813486	LINC01410	lincRNA
chr11	66276902	66277232	GrummtHeLaTRNAseq_peak_19014	118	2.40227	14.6398	11.8986	chr11	66269832	66278525	RP11-867G23.3	lincRNA
chr8	127803689	127803865	GrummtHeLaTRNAseq_peak_108623	118	2.84623	14.5802	11.8422	chr8	127794526	128187101	PVT1	lincRNA
chr8	90645167	90645645	GrummtHeLaTRNAseq_peak_107982	118	7.2334	14.6266	11.886	chr8	90221341	90687863	LINC00534	lincRNA
chr12	131927459	131927811	GrummtHeLaTRNAseq_peak_27684	118	2.52514	14.5885	11.8501	chr12	131924736	131929351	RP11-417L19.4	lincRNA
chr17	78365928	78366121	GrummtHeLaTRNAseq_peak_52481	118	3.91877	14.5968	11.8581	chr17	78360453	78373911	RP11-806H10.4	lincRNA
chr17	43363441	43363627	GrummtHeLaTRNAseq_peak_49552	117	4.32449	14.436	11.7056	chr17	43338741	43389199	LINC00910	lincRNA
chr6	2859962	2860682	GrummtHeLaTRNAseq_peak_93868	117	5.22801	14.5065	11.7724	chr6	2851230	2881407	SERPINB9P1	lincRNA
chrX	74208521	74208968	GrummtHeLaTRNAseq_peak_118028	117	3.04336	14.531	11.7955	chrX	73940435	74293574	FTX	lincRNA
chr9	94358789	94359034	GrummtHeLaTRNAseq_peak_111838	117	5.84517	14.4665	11.7345	chr9	94332459	94363013	RP11-307E17.8	lincRNA
chr19	58405893	58406154	GrummtHeLaTRNAseq_peak_64128	117	2.57821	14.5272	11.7919	chr19	58404238	58408484	CTD-2619J13.14	lincRNA
chr10	6789637	6790032	GrummtHeLaTRNAseq_peak_11411	117	4.32449	14.436	11.7056	chr10	6779549	6879450	LINC00707	lincRNA
chr4	1577927	1578165	GrummtHeLaTRNAseq_peak_86127	117	4.17108	14.4737	11.7414	chr4	1574062	1580253	RP11-1398P2.1	lincRNA
chr16	89050303	89050562	GrummtHeLaTRNAseq_peak_44228	117	2.57582	14.5045	11.7704	chr16	89046172	89052966	CTD-2555A7.2	lincRNA
chr17	20253401	20253573	GrummtHeLaTRNAseq_peak_47586	117	4.97617	14.5354	11.7997	chr17	20185082	20322973	AC004702.2	lincRNA
chr19	16624262	16624485	GrummtHeLaTRNAseq_peak_60062	117	3.29739	14.4647	11.7329	chr19	16610411	16636531	CTC-429P9.2	lincRNA
chr10	47963346	47963529	GrummtHeLaTRNAseq_peak_12327	117	4.63297	14.5216	11.7867	chr10	47908064	47991877	CH17-360D5.2	lincRNA
chrX	131729264	131729618	GrummtHeLaTRNAseq_peak_118940	116	4.49968	14.4125	11.6834	chrX	131688779	131830862	FIRRE	lincRNA
chr1	121008348	121008731	GrummtHeLaTRNAseq_peak_6658	116	5.97152	14.3403	11.615	chr1	120913184	121009291	LINC00623	lincRNA
chr7	1579535	1579717	GrummtHeLaTRNAseq_peak_99973	116	4.6927	14.3794	11.652	chr7	1570073	1589626	PSMG3-AS1	lincRNA
chr12	20093348	20093814	GrummtHeLaTRNAseq_peak_22943	116	7.0812	14.3581	11.6319	chr12	20014780	20098868	RP11-664H17.1	lincRNA
chr18	39425124	39425456	GrummtHeLaTRNAseq_peak_55886	116	6.18506	14.379	11.6516	chr18	39206917	39800322	RP11-244M2.1	lincRNA
chr2	74123965	74124353	GrummtHeLaTRNAseq_peak_67149	115	5.74811	14.2489	11.5315	chr2	74123965	74135640	RP11-287D1.4	lincRNA
chr1	22025680	22025887	GrummtHeLaTRNAseq_peak_2550	115	5.76726	14.292	11.5694	chr1	22024558	22031223	LINC00339	lincRNA
chr13	63840355	63840566	GrummtHeLaTRNAseq_peak_28794	115	6.77674	14.2492	11.5317	chr13	63828840	63844125	RP11-394A14.2	lincRNA
chr6	27019971	27020294	GrummtHeLaTRNAseq_peak_94577	115	7.27822	14.2572	11.5363	chr6	26956932	27059749	LINC00240	lincRNA
chr14	96932010	96932244	GrummtHeLaTRNAseq_peak_32443	115	5.41813	14.246	11.5287	chr14	96931367	96945394	LINC00618	lincRNA
chr1	222815149	222815574	GrummtHeLaTRNAseq_peak_10038	115	7.27822	14.2572	11.5363	chr1	222815022	222837384	RP11-452F19.3	lincRNA
chr1	22025680	22025887	GrummtHeLaTRNAseq_peak_2550	115	5.76726	14.292	11.5694	chr1	22023990	22026048	RP1-224A6.3	lincRNA
chr1	1278998	1279264	GrummtHeLaTRNAseq_peak_226	115	2.17261	14.3234	11.5991	chr1	1275223	1280420	RP5-902P8.10	lincRNA
chr10	118341991	118342218	GrummtHeLaTRNAseq_peak_14801	115	7.27822	14.2572	11.5363	chr10	118341437	118398468	LINC00867	lincRNA
chrX	46275267	46275651	GrummtHeLaTRNAseq_peak_116930	115	7.27822	14.2572	11.5363	chrX	46256759	46327680	LINC01186	lincRNA
chr8	128076040	128076202	GrummtHeLaTRNAseq_peak_108708	115	3.95978	14.2183	11.5026	chr8	127794526	128187101	PVT1	lincRNA
chr5	118282575	118282622	GrummtHeLaTRNAseq_peak_91249	115	7.27822	14.2572	11.5363	chr5	118282575	118284782	HNCAT21	lincRNA
chr5	118282406	118282622	GrummtHeLaTRNAseq_peak_91249	115	7.27822	14.2572	11.5363	chr5	118000253	118562199	CTD-2281M20.1	lincRNA
chr8	90511075	90511237	GrummtHeLaTRNAseq_peak_107981	115	7.27822	14.2572	11.5363	chr8	90221341	90687863	LINC00534	lincRNA
chr8	90511075	90511237	GrummtHeLaTRNAseq_peak_107981	115	7.27822	14.2572	11.5363	chr8	90198389	90620077	AB015752.3	lincRNA
chr8	141292428	141292667	GrummtHeLaTRNAseq_peak_109174	115	4.36461	14.27	11.5486	chr8	141278228	141292862	RP11-10J21.5	lincRNA
chr14	104822902	104823087	GrummtHeLaTRNAseq_peak_33288	115	3.90057	14.2491	11.5316	chr14	104821201	104823718	LINC00638	lincRNA
chr16	2270606	2271079	GrummtHeLaTRNAseq_peak_38744	115	2.49383	14.2746	11.5529	chr16	2268155	2273418	MIR940	lincRNA
chr18	76645161	76645355	GrummtHeLaTRNAseq_peak_56345	115	7.27822	14.2572	11.5363	chr18	76528652	76670111	LINC00683	lincRNA
chr10	47989174	47989397	GrummtHeLaTRNAseq_peak_12336	115	3.77507	14.2434	11.5264	chr10	47908064	47991877	CH17-360D5.2	lincRNA
chr1	222815149	222815574	GrummtHeLaTRNAseq_peak_10038	115	7.27822	14.2572	11.5363	chr1	222815064	222994906	RP11-455P21.3	lincRNA
chr17	76738	76866	GrummtHeLaTRNAseq_peak_45335	115	7.27822	14.2572	11.5363	chr17	64099	76866	RP11-1228E12.1	lincRNA
chr1	161455270	161455637	GrummtHeLaTRNAseq_peak_8468	115	3.6713	14.2862	11.564	chr1	161403409	161470523	RP11-122G18.10	lincRNA
chr2	111435770	111436135	GrummtHeLaTRNAseq_peak_68309	114	4.2582	14.2011	11.4863	chr2	111006015	111523376	MIR4435-2HG	lincRNA
chr10	49965020	49965214	GrummtHeLaTRNAseq_peak_12384	114	4.17537	14.1971	11.4826	chr10	49942056	50011654	LINC00843	lincRNA
chr22	46061657	46061920	GrummtHeLaTRNAseq_peak_79318	114	4.50631	14.1169	11.4069	chr22	46053869	46113928	MIRLET7BHG	lincRNA
chr7	522604	523081	GrummtHeLaTRNAseq_peak_99608	114	2.85971	14.1556	11.4433	chr7	520391	525238	HRAT92	lincRNA
chr1	752115	752507	GrummtHeLaTRNAseq_peak_58	114	6.49204	14.1462	11.4345	chr1	586071	827796	RP5-857K21.4	lincRNA
chr11	130994	131153	GrummtHeLaTRNAseq_peak_15712	114	4.86181	14.2092	11.4939	chr11	127204	139612	LINC01001	lincRNA
chr9	94347471	94347703	GrummtHeLaTRNAseq_peak_111834	114	6.06796	14.1366	11.4253	chr9	94332459	94363013	RP11-307E17.8	lincRNA
chr21	37233076	37233252	GrummtHeLaTRNAseq_peak_75278	114	4.0058	14.1242	11.4136	chr21	37221419	37237744	AP001432.14	lincRNA
chr12	70201616	70201799	GrummtHeLaTRNAseq_peak_25257	114	7.19839	14.1196	11.4093	chr12	70180338	70202004	RP11-320P7.2	lincRNA
chr14	101557375	101557553	GrummtHeLaTRNAseq_peak_32619	114	3.50361	14.2086	11.4932	chr14	101552221	101560431	DIO3OS	lincRNA
chr16	2777526	2777886	GrummtHeLaTRNAseq_peak_38905	114	3.17525	14.1702	11.4571	chr16	2777319	2780568	CTD-2270P14.5	lincRNA
chr18	57428292	57428604	GrummtHeLaTRNAseq_peak_56132	114	6.71223	14.1303	11.4195	chr18	57427133	57432112	RP11-714M23.2	lincRNA
chr2	111159005	111159232	GrummtHeLaTRNAseq_peak_68254	113	5.19606	14.0592	11.3521	chr2	111006015	111523376	MIR4435-2HG	lincRNA
chr2	111215650	111215959	GrummtHeLaTRNAseq_peak_68256	113	6.02236	14.0415	11.3354	chr2	111006015	111523376	MIR4435-2HG	lincRNA
chr16	29330073	29330261	GrummtHeLaTRNAseq_peak_40851	113	4.28778	14.0049	11.3008	chr16	29291220	29372110	RP11-231C14.7	lincRNA
chr12	131227644	131228195	GrummtHeLaTRNAseq_peak_27613	113	3.988	14.0542	11.3474	chr12	131165011	131232940	LINC01257	lincRNA
chr3	10004565	10004849	GrummtHeLaTRNAseq_peak_80418	113	3.47383	14.0584	11.3514	chr3	10004048	10011209	AC022007.5	lincRNA
chr21	16326694	16327020	GrummtHeLaTRNAseq_peak_74796	113	5.06801	14.0831	11.3748	chr21	15928296	16645467	MIR99AHG	lincRNA
chrX	74280383	74280560	GrummtHeLaTRNAseq_peak_118049	113	2.8645	14.0143	11.3097	chrX	73940435	74293574	FTX	lincRNA
chrX	74223419	74223917	GrummtHeLaTRNAseq_peak_118031	113	3.06403	14.0811	11.373	chrX	73940435	74293574	FTX	lincRNA
chrX	45847633	45847929	GrummtHeLaTRNAseq_peak_116926	113	3.43252	14.0797	11.3717	chrX	45847042	45851541	RP5-1158E12.3	lincRNA
chr9	129334525	129334847	GrummtHeLaTRNAseq_peak_113871	113	3.85789	14.0711	11.3636	chr9	129332300	129359541	LINC01503	lincRNA
chrX	115940949	115941328	GrummtHeLaTRNAseq_peak_118645	113	3.25718	14.0183	11.3136	chrX	115694880	115969130	DANT2	lincRNA
chr10	6786367	6786573	GrummtHeLaTRNAseq_peak_11409	113	4.20803	14.0219	11.317	chr10	6779549	6879450	LINC00707	lincRNA
chr1	27459190	27459406	GrummtHeLaTRNAseq_peak_3106	113	3.92594	14.0814	11.3733	chr1	27457198	27459582	RP4-752I6.1	lincRNA
chr5	17418444	17418992	GrummtHeLaTRNAseq_peak_89491	113	3.92594	14.0814	11.3733	chr5	17403889	17443619	RP11-321E2.3	lincRNA
chr8	127964036	127964250	GrummtHeLaTRNAseq_peak_108673	113	3.00532	14.0827	11.3745	chr8	127794526	128187101	PVT1	lincRNA
chr8	128055732	128055938	GrummtHeLaTRNAseq_peak_108702	113	3.61522	14.0247	11.3196	chr8	127794526	128187101	PVT1	lincRNA
chr12	52170433	52170625	GrummtHeLaTRNAseq_peak_24081	113	3.22464	14.0443	11.3382	chr12	52164115	52223813	LINC00592	lincRNA
chr14	101667258	101667464	GrummtHeLaTRNAseq_peak_32637	113	6.68043	14.0716	11.3639	chr14	101634454	101731108	RP11-1029J19.5	lincRNA
chr13	55581542	55581799	GrummtHeLaTRNAseq_peak_28767	113	6.93527	14.0989	11.3896	chr13	55535697	55583524	RP11-415G4.1	lincRNA
chr20	6000493	6000657	GrummtHeLaTRNAseq_peak_71511	113	5.04229	14.0143	11.3097	chr20	6000418	6000941	RP5-967N21.11	lincRNA
chr1	205449651	205449836	GrummtHeLaTRNAseq_peak_9519	113	6.226	14.0463	11.34	chr1	205434885	205457091	BLACAT1	lincRNA
chr17	19219401	19220383	GrummtHeLaTRNAseq_peak_47485	113	4.58716	14.0528	11.3461	chr17	19219143	19222527	RP11-744A16.4	lincRNA
chr2	111429900	111430101	GrummtHeLaTRNAseq_peak_68305	112	3.8213	13.9177	11.2182	chr2	111006015	111523376	MIR4435-2HG	lincRNA
chr2	87458891	87459102	GrummtHeLaTRNAseq_peak_67491	112	3.54877	13.9529	11.2516	chr2	87454781	87636740	LINC00152	lincRNA
chr2	87462940	87463403	GrummtHeLaTRNAseq_peak_67492	112	3.37013	13.9802	11.2774	chr2	87454781	87636740	LINC00152	lincRNA
chr6	134345310	134345538	GrummtHeLaTRNAseq_peak_97101	112	2.52338	14.0032	11.2992	chr6	134343307	134504581	LINC01010	lincRNA
chr22	26730183	26730372	GrummtHeLaTRNAseq_peak_77537	112	5.80513	13.9797	11.277	chr22	26672747	26780893	MIATNB	lincRNA
chr6	2287249	2287453	GrummtHeLaTRNAseq_peak_93838	112	5.02953	13.9801	11.2773	chr6	2245718	2525976	GMDS-AS1	lincRNA
chr14	75971084	75971365	GrummtHeLaTRNAseq_peak_31980	112	5.43732	13.9154	11.2161	chr14	75970924	75971587	RP11-270M14.5	lincRNA
chr16	14303690	14303950	GrummtHeLaTRNAseq_peak_39716	112	3.32488	13.9596	11.258	chr16	14301389	14331067	MIR193BHG	lincRNA
chr11	102109981	102110287	GrummtHeLaTRNAseq_peak_20847	112	5.47046	13.9942	11.2907	chr11	102109827	102110457	RP11-732A21.3	lincRNA
chr2	87458891	87459044	GrummtHeLaTRNAseq_peak_67491	112	3.54877	13.9529	11.2516	chr2	87439523	87459044	AC133644.2	lincRNA
chr8	12588083	12588987	GrummtHeLaTRNAseq_peak_106229	112	6.86454	13.9725	11.2702	chr8	12467693	12665588	RP11-419I17.1	lincRNA
chr2	87620931	87621408	GrummtHeLaTRNAseq_peak_67524	111	4.62635	13.8488	11.153	chr2	87454781	87636740	LINC00152	lincRNA
chr1	119234583	119234874	GrummtHeLaTRNAseq_peak_6543	111	5.58128	13.8704	11.1735	chr1	119230313	119327915	RP11-418J17.3	lincRNA
chr2	138462630	138462843	GrummtHeLaTRNAseq_peak_68895	111	6.58683	13.8979	11.1996	chr2	138418284	138501698	AC097721.2	lincRNA
chr16	34160016	34160036	GrummtHeLaTRNAseq_peak_41370	111	6.5562	13.8409	11.1458	chr16	34158585	34160036	LINC00273	lincRNA
chr17	59963087	59963377	GrummtHeLaTRNAseq_peak_50946	111	5.72536	13.8049	11.1117	chr17	59962363	60018975	TBC1D3P1-DHX40P1	lincRNA
chr10	102644094	102644140	GrummtHeLaTRNAseq_peak_14477	111	3.1254	13.8675	11.1709	chr10	102642792	102644140	RP11-47A8.5	lincRNA
chr16	2778986	2779212	GrummtHeLaTRNAseq_peak_38907	111	3.34031	13.8212	11.1272	chr16	2777319	2780568	CTD-2270P14.5	lincRNA
chr1	16701808	16701996	GrummtHeLaTRNAseq_peak_1921	111	5.58128	13.8704	11.1735	chr1	16701546	16705594	RP1-163M9.7	lincRNA
chr19	35108796	35109141	GrummtHeLaTRNAseq_peak_61197	110	4.6068	13.7895	11.0971	chr19	35090930	35113664	CTD-2527I21.15	lincRNA
chrX	46547943	46548106	GrummtHeLaTRNAseq_peak_116952	110	5.68629	13.7188	11.0305	chrX	46545438	46548841	ZNF674-AS1	lincRNA
chr7	130918902	130919065	GrummtHeLaTRNAseq_peak_104887	110	4.28816	13.705	11.0174	chr7	130853720	130930682	AC016831.7	lincRNA
chr6	134343405	134343569	GrummtHeLaTRNAseq_peak_97099	110	2.69625	13.7234	11.0347	chr6	134343307	134504581	LINC01010	lincRNA
chr3	195708063	195708277	GrummtHeLaTRNAseq_peak_85496	110	6.49581	13.728	11.0389	chr3	195658062	195739964	LINC00969	lincRNA
chr8	127304851	127305320	GrummtHeLaTRNAseq_peak_108611	110	4.11792	13.6967	11.0096	chr8	126556323	127419050	PCAT1	lincRNA
chr16	2236509	2236913	GrummtHeLaTRNAseq_peak_38727	110	1.72831	13.7614	11.0707	chr16	2235689	2236913	RP11-304L19.12	lincRNA
chr17	78317840	78318239	GrummtHeLaTRNAseq_peak_52467	110	3.33048	13.7687	11.0776	chr17	78315729	78347798	AC061992.2	lincRNA
chr2	111262724	111262963	GrummtHeLaTRNAseq_peak_68265	109	5.04609	13.6708	10.985	chr2	111006015	111523376	MIR4435-2HG	lincRNA
chr10	49978217	49978465	GrummtHeLaTRNAseq_peak_12388	109	3.59053	13.6642	10.9788	chr10	49942056	50011654	LINC00843	lincRNA
chr17	81304312	81304541	GrummtHeLaTRNAseq_peak_53223	109	2.5255	13.5969	10.9151	chr17	81303771	81309248	LINC00482	lincRNA
chr2	41878030	41878225	GrummtHeLaTRNAseq_peak_65973	109	5.49272	13.6669	10.9814	chr2	41860155	41894050	AC104654.1	lincRNA
chr1	22030463	22030744	GrummtHeLaTRNAseq_peak_2554	109	5.47534	13.6268	10.9432	chr1	22024558	22031223	LINC00339	lincRNA
chr1	917020	917389	GrummtHeLaTRNAseq_peak_100	109	2.54193	13.6052	10.923	chr1	916865	921016	RP11-54O7.3	lincRNA
chr7	522252	522431	GrummtHeLaTRNAseq_peak_99607	109	2.78516	13.5974	10.9156	chr7	520391	525238	HRAT92	lincRNA
chr9	104991422	104991818	GrummtHeLaTRNAseq_peak_112243	109	5.32441	13.6451	10.9607	chr9	104970593	104991818	RP11-217B7.3	lincRNA
chr6	135497422	135497942	GrummtHeLaTRNAseq_peak_97127	109	6.66075	13.6057	10.9234	chr6	135497422	135813990	LINC00271	lincRNA
chr8	127114668	127114858	GrummtHeLaTRNAseq_peak_108569	109	3.95158	13.6353	10.9515	chr8	126556323	127419050	PCAT1	lincRNA
chr8	127114668	127114858	GrummtHeLaTRNAseq_peak_108569	109	3.95158	13.6353	10.9515	chr8	127072694	127227541	CASC19	lincRNA
chr11	327226	327553	GrummtHeLaTRNAseq_peak_15759	109	3.95753	13.6584	10.9733	chr11	327171	330122	RP11-326C3.12	lincRNA
chr1	156638671	156638908	GrummtHeLaTRNAseq_peak_8234	109	2.86305	13.6501	10.9652	chr1	156637783	156641004	RP11-284F21.9	lincRNA
chr7	65723451	65723777	GrummtHeLaTRNAseq_peak_102123	109	3.54035	13.672	10.9861	chr7	65647010	65770810	RP11-479O9.4	lincRNA
chr17	39566915	39567067	GrummtHeLaTRNAseq_peak_48942	109	4.0373	13.6841	10.9974	chr17	39566915	39567559	RP11-390P24.1	lincRNA
chr13	100077368	100077603	GrummtHeLaTRNAseq_peak_29199	109	5.62868	13.5914	10.9098	chr13	100053074	100088950	RP11-12G12.7	lincRNA
chr21	16225186	16225454	GrummtHeLaTRNAseq_peak_74779	108	3.33633	13.5779	10.8971	chr21	15928296	16645467	MIR99AHG	lincRNA
chr20	38406468	38406721	GrummtHeLaTRNAseq_peak_72825	108	3.66952	13.5236	10.8457	chr20	38404893	38416797	RP4-564F22.5	lincRNA
chr8	127800911	127801143	GrummtHeLaTRNAseq_peak_108621	108	2.73569	13.5515	10.8721	chr8	127794526	128187101	PVT1	lincRNA
chr8	127226899	127227149	GrummtHeLaTRNAseq_peak_108600	108	2.09295	13.5018	10.8252	chr8	126556323	127419050	PCAT1	lincRNA
chr8	127226899	127227149	GrummtHeLaTRNAseq_peak_108600	108	2.09295	13.5018	10.8252	chr8	127072694	127227541	CASC19	lincRNA
chr12	114683827	114684180	GrummtHeLaTRNAseq_peak_26459	108	5.78329	13.5371	10.8585	chr12	114682292	114767989	RP4-601P9.2	lincRNA
chr14	69209523	69209736	GrummtHeLaTRNAseq_peak_31509	108	6.62795	13.5463	10.8672	chr14	69183017	69214092	RP11-363J20.1	lincRNA
chr15	72609705	72609972	GrummtHeLaTRNAseq_peak_36126	108	5.27744	13.5317	10.8534	chr15	72608481	72636962	RP11-1006G14.2	lincRNA
chr12	9396239	9396703	GrummtHeLaTRNAseq_peak_22695	108	4.98074	13.4995	10.823	chr12	9347056	9400387	RP13-735L24.1	lincRNA
chr19	17506804	17506994	GrummtHeLaTRNAseq_peak_60269	108	2.48314	13.4783	10.803	chr19	17488990	17511889	CTD-3131K8.2	lincRNA
chr5	1609178	1609410	GrummtHeLaTRNAseq_peak_89032	108	3.93384	13.5664	10.8862	chr5	1594626	1611467	CTD-2012J19.3	lincRNA
chr7	155004293	155004607	GrummtHeLaTRNAseq_peak_105705	108	4.1632	13.569	10.8886	chr7	155003448	155005703	PAXIP1-AS1	lincRNA
chr1	205449269	205449437	GrummtHeLaTRNAseq_peak_9518	108	5.96066	13.5091	10.832	chr1	205434885	205457091	BLACAT1	lincRNA
chrX	131816765	131817046	GrummtHeLaTRNAseq_peak_118962	107	5.53521	13.383	10.7129	chrX	131688779	131830862	FIRRE	lincRNA
chr17	81031809	81031981	GrummtHeLaTRNAseq_peak_53088	107	3.01398	13.3741	10.7045	chr17	81029130	81034881	BAIAP2-AS1	lincRNA
chr7	66541759	66541942	GrummtHeLaTRNAseq_peak_102222	107	2.45038	13.4337	10.7608	chr7	66526088	66592397	GS1-124K5.11	lincRNA
chr4	1577138	1577440	GrummtHeLaTRNAseq_peak_86126	107	3.96857	13.4249	10.7525	chr4	1574062	1580253	RP11-1398P2.1	lincRNA
chr8	127923283	127923830	GrummtHeLaTRNAseq_peak_108658	107	3.08006	13.3921	10.7215	chr8	127794526	128187101	PVT1	lincRNA
chr16	28804633	28804851	GrummtHeLaTRNAseq_peak_40717	107	4.39831	13.4572	10.783	chr16	28802743	28817828	RP11-1348G14.4	lincRNA
chr6	692700	693127	GrummtHeLaTRNAseq_peak_93742	107	5.74185	13.4486	10.775	chr6	692530	796781	RP11-532F6.4	lincRNA
chr5	43033865	43034410	GrummtHeLaTRNAseq_peak_90045	107	5.39008	13.4289	10.7563	chr5	43033716	43034635	CTD-2035E11.4	lincRNA
chr6	2632374	2632550	GrummtHeLaTRNAseq_peak_93848	106	4.25693	13.3001	10.6346	chr6	2621913	2634619	LINC01600	lincRNA
chr10	101718218	101718406	GrummtHeLaTRNAseq_peak_14312	106	3.79678	13.2899	10.6251	chr10	101701994	101730037	RP11-190J1.3	lincRNA
chrX	73957362	73957540	GrummtHeLaTRNAseq_peak_117989	106	4.00575	13.2862	10.6215	chrX	73944182	74070408	JPX	lincRNA
chrX	73988686	73988881	GrummtHeLaTRNAseq_peak_117996	106	4.25693	13.3001	10.6346	chrX	73944182	74070408	JPX	lincRNA
chr6	2632374	2632550	GrummtHeLaTRNAseq_peak_93848	106	4.25693	13.3001	10.6346	chr6	2617144	2640001	RP11-145H9.3	lincRNA
chrX	73957362	73957540	GrummtHeLaTRNAseq_peak_117989	106	4.00575	13.2862	10.6215	chrX	73940435	74293574	FTX	lincRNA
chrX	73988686	73988881	GrummtHeLaTRNAseq_peak_117996	106	4.25693	13.3001	10.6346	chrX	73940435	74293574	FTX	lincRNA
chr8	128039520	128039733	GrummtHeLaTRNAseq_peak_108698	106	3.03267	13.2981	10.6328	chr8	127794526	128187101	PVT1	lincRNA
chr8	141284794	141285195	GrummtHeLaTRNAseq_peak_109173	106	3.88155	13.3622	10.6932	chr8	141278228	141292862	RP11-10J21.5	lincRNA
chr16	89050854	89051194	GrummtHeLaTRNAseq_peak_44229	106	2.44189	13.3506	10.6823	chr16	89046172	89052966	CTD-2555A7.2	lincRNA
chr14	102547009	102547186	GrummtHeLaTRNAseq_peak_32843	106	3.62342	13.3206	10.6539	chr14	102545254	102555826	CTD-2555C10.3	lincRNA
chr17	20261137	20261586	GrummtHeLaTRNAseq_peak_47590	106	4.24909	13.2739	10.6098	chr17	20185082	20322973	AC004702.2	lincRNA
chr19	44950777	44950954	GrummtHeLaTRNAseq_peak_62390	106	5.34019	13.3123	10.6463	chr19	44950044	44954007	CTB-129P6.11	lincRNA
chr19	13839084	13839987	GrummtHeLaTRNAseq_peak_59602	106	2.01511	13.3459	10.6779	chr19	13823880	13842928	MIR24-2	lincRNA
chr5	91380372	91381035	GrummtHeLaTRNAseq_peak_90870	106	6.26495	13.2927	10.6277	chr5	91380349	91612566	ARRDC3-AS1	lincRNA
chr2	111310374	111310568	GrummtHeLaTRNAseq_peak_68278	105	4.40209	13.1597	10.5053	chr2	111006015	111523376	MIR4435-2HG	lincRNA
chr7	39791971	39792178	GrummtHeLaTRNAseq_peak_101462	105	4.31375	13.1856	10.5298	chr7	39733430	39793092	LINC00265	lincRNA
chr19	11666590	11666913	GrummtHeLaTRNAseq_peak_59338	105	5.27509	13.1593	10.5049	chr19	11639754	11686569	CTC-499B15.5	lincRNA
chr1	72724927	72725519	GrummtHeLaTRNAseq_peak_5623	105	6.91431	13.1967	10.5371	chr1	72636547	72899240	RP4-660H19.1	lincRNA
chr2	33761503	33761756	GrummtHeLaTRNAseq_peak_65843	105	6.91431	13.1967	10.5371	chr2	33706886	34738231	LINC01320	lincRNA
chr2	97431717	97432123	GrummtHeLaTRNAseq_peak_67888	105	2.70732	13.1689	10.5139	chr2	97416165	97433527	AC159540.1	lincRNA
chr17	48678379	48678608	GrummtHeLaTRNAseq_peak_50300	105	6.91431	13.1967	10.5371	chr17	48646923	48707346	CTD-2377D24.6	lincRNA
chr15	40061966	40062168	GrummtHeLaTRNAseq_peak_34179	105	4.42893	13.2433	10.5809	chr15	40039242	40076539	SRP14-AS1	lincRNA
chr5	116303452	116303666	GrummtHeLaTRNAseq_peak_91244	105	6.91431	13.1967	10.5371	chr5	116302354	116304134	CTC-339F2.2	lincRNA
chr6	2359935	2360176	GrummtHeLaTRNAseq_peak_93844	105	6.91431	13.1967	10.5371	chr6	2245718	2525976	GMDS-AS1	lincRNA
chr8	126556384	126556897	GrummtHeLaTRNAseq_peak_108563	105	5.82524	13.2304	10.5689	chr8	126556323	127419050	PCAT1	lincRNA
chr14	104821333	104821583	GrummtHeLaTRNAseq_peak_33286	105	3.64359	13.1603	10.5058	chr14	104821201	104823718	LINC00638	lincRNA
chr16	90149479	90149684	GrummtHeLaTRNAseq_peak_44653	105	6.91431	13.1967	10.5371	chr16	90102271	90178344	FAM157C	lincRNA
chr16	90149479	90149684	GrummtHeLaTRNAseq_peak_44653	105	6.91431	13.1967	10.5371	chr16	90110574	90168225	RP11-356C4.5	lincRNA
chr6	21797728	21797919	GrummtHeLaTRNAseq_peak_94417	105	6.91431	13.1967	10.5371	chr6	21664185	22654455	CASC15	lincRNA
chr7	65767642	65767850	GrummtHeLaTRNAseq_peak_102136	105	4.2335	13.2219	10.5608	chr7	65647010	65770810	RP11-479O9.4	lincRNA
chr1	149176293	149176499	GrummtHeLaTRNAseq_peak_7154	105	6.91431	13.1967	10.5371	chr1	149175748	149259987	CH17-189H20.1	lincRNA
chr21	7434931	7435098	GrummtHeLaTRNAseq_peak_74596	105	5.02286	13.2584	10.5953	chr21	7430659	7469007	CH507-254M2.2	lincRNA
chr12	25385809	25386161	GrummtHeLaTRNAseq_peak_23045	105	6.91431	13.1967	10.5371	chr12	25385670	25386241	RP11-707G18.1	lincRNA
chr2	97431717	97432123	GrummtHeLaTRNAseq_peak_67888	105	2.70732	13.1689	10.5139	chr2	97421075	97434847	AC159540.2	lincRNA
chr21	6088171	6088338	GrummtHeLaTRNAseq_peak_74511	105	1.86638	13.2301	10.5686	chr21	6084364	6091407	CH507-42P11.6	lincRNA
chr20	50309739	50310263	GrummtHeLaTRNAseq_peak_73563	104	3.87267	13.0588	10.4101	chr20	50292709	50315488	LINC01270	lincRNA
chrX	131733772	131733936	GrummtHeLaTRNAseq_peak_118941	104	4.04565	13.1506	10.4965	chrX	131688779	131830862	FIRRE	lincRNA
chr10	101715903	101716119	GrummtHeLaTRNAseq_peak_14310	104	3.89621	13.1491	10.4952	chr10	101701994	101730037	RP11-190J1.3	lincRNA
chr1	83146885	83147090	GrummtHeLaTRNAseq_peak_5685	104	6.37678	13.0874	10.437	chr1	82903183	83166815	LINC01362	lincRNA
chr20	50172568	50173004	GrummtHeLaTRNAseq_peak_73552	104	4.84277	13.1335	10.4806	chr20	50171809	50176676	LINC01273	lincRNA
chr10	100381684	100381863	GrummtHeLaTRNAseq_peak_14198	104	3.58292	13.141	10.4876	chr10	100373099	100454043	OLMALINC	lincRNA
chr7	104983693	104984166	GrummtHeLaTRNAseq_peak_104213	104	5.60136	13.1461	10.4922	chr7	104940943	105000713	RP11-325F22.2	lincRNA
chr5	27493364	27493550	GrummtHeLaTRNAseq_peak_89527	104	4.28082	13.079	10.4292	chr5	27217714	27496994	LINC01021	lincRNA
chr11	125244	125497	GrummtHeLaTRNAseq_peak_15709	104	4.84277	13.1335	10.4806	chr11	112967	125927	RP11-304M2.6	lincRNA
chr4	836819	837215	GrummtHeLaTRNAseq_peak_85960	104	4.19502	13.093	10.4422	chr4	836512	837224	RP11-440L14.3	lincRNA
chr17	15530778	15530967	GrummtHeLaTRNAseq_peak_46956	104	3.96132	13.1217	10.4694	chr17	15530773	15531089	RP11-385D13.3	lincRNA
chr19	14333682	14333982	GrummtHeLaTRNAseq_peak_59722	104	5.94254	13.0714	10.4219	chr19	14305458	14370196	CTC-548K16.2	lincRNA
chr19	14333743	14333982	GrummtHeLaTRNAseq_peak_59722	104	5.94254	13.0714	10.4219	chr19	14333743	14343916	CTC-548K16.1	lincRNA
chr18	39482475	39482736	GrummtHeLaTRNAseq_peak_55888	104	6.18255	13.1356	10.4825	chr18	39206917	39800322	RP11-244M2.1	lincRNA
chr19	47681980	47682251	GrummtHeLaTRNAseq_peak_62892	104	2.60092	13.0921	10.4415	chr19	47607524	47733098	CTD-2571L23.8	lincRNA
chr5	1610046	1610203	GrummtHeLaTRNAseq_peak_89033	104	3.80843	13.0739	10.4243	chr5	1594626	1611467	CTD-2012J19.3	lincRNA
chr1	634752	634912	GrummtHeLaTRNAseq_peak_45	103	3.02002	13.0274	10.3803	chr1	586071	827796	RP5-857K21.4	lincRNA
chr13	43970574	43970762	GrummtHeLaTRNAseq_peak_28535	103	4.55737	12.9977	10.3523	chr13	43908669	44030461	LINC00284	lincRNA
chr11	66277533	66277841	GrummtHeLaTRNAseq_peak_19015	103	2.27861	13.0096	10.3636	chr11	66269832	66278525	RP11-867G23.3	lincRNA
chr8	128038982	128039299	GrummtHeLaTRNAseq_peak_108697	103	2.97775	12.9569	10.3139	chr8	127794526	128187101	PVT1	lincRNA
chr5	17386353	17386888	GrummtHeLaTRNAseq_peak_89480	103	2.84288	12.981	10.3366	chr5	17378906	17387310	CTD-2139B15.4	lincRNA
chr14	101635444	101635764	GrummtHeLaTRNAseq_peak_32632	103	4.16474	12.991	10.346	chr14	101634454	101731108	RP11-1029J19.5	lincRNA
chr17	29402810	29403047	GrummtHeLaTRNAseq_peak_48069	103	3.65522	12.9602	10.317	chr17	29352069	29404105	RP11-296K13.4	lincRNA
chr21	8417531	8417844	GrummtHeLaTRNAseq_peak_74651	103	2.54337	13.0418	10.394	chr21	8380643	8454792	CH507-528H12.1	lincRNA
chr1	729285	729527	GrummtHeLaTRNAseq_peak_53	102	3.82643	12.8805	10.2417	chr1	586071	827796	RP5-857K21.4	lincRNA
chr3	50260372	50260702	GrummtHeLaTRNAseq_peak_82343	102	2.31452	12.931	10.2895	chr3	50260303	50263358	U73166.2	lincRNA
chr2	95819178	95819559	GrummtHeLaTRNAseq_peak_67659	102	3.29372	12.9168	10.2761	chr2	95807052	95835003	LINC00342	lincRNA
chr7	130926174	130926383	GrummtHeLaTRNAseq_peak_104889	102	3.89346	12.8684	10.2303	chr7	130853720	130930682	AC016831.7	lincRNA
chrX	115930970	115931191	GrummtHeLaTRNAseq_peak_118642	102	3.46866	12.8623	10.2247	chrX	115694880	115969130	DANT2	lincRNA
chr22	26740425	26740619	GrummtHeLaTRNAseq_peak_77538	102	5.65398	12.8734	10.2349	chr22	26672747	26780893	MIATNB	lincRNA
chr8	128091958	128092144	GrummtHeLaTRNAseq_peak_108710	102	3.46866	12.8623	10.2247	chr8	127794526	128187101	PVT1	lincRNA
chr16	29151938	29152128	GrummtHeLaTRNAseq_peak_40806	102	3.13232	12.8944	10.2548	chr16	29139661	29216706	RP11-426C22.5	lincRNA
chr8	12607356	12607523	GrummtHeLaTRNAseq_peak_106234	102	6.2582	12.8683	10.2302	chr8	12467693	12665588	RP11-419I17.1	lincRNA
chr10	49963775	49963978	GrummtHeLaTRNAseq_peak_12383	101	4.02612	12.7995	10.1653	chr10	49942056	50011654	LINC00843	lincRNA
chr21	16459933	16460194	GrummtHeLaTRNAseq_peak_74809	101	4.97053	12.7766	10.1437	chr21	15928296	16645467	MIR99AHG	lincRNA
chr2	87529750	87529918	GrummtHeLaTRNAseq_peak_67513	101	5.25592	12.7491	10.1177	chr2	87454781	87636740	LINC00152	lincRNA
chr1	722122	722423	GrummtHeLaTRNAseq_peak_46	101	4.83979	12.7861	10.1526	chr1	586071	827796	RP5-857K21.4	lincRNA
chr2	95808674	95808860	GrummtHeLaTRNAseq_peak_67657	101	6.65173	12.7445	10.1133	chr2	95807052	95835003	LINC00342	lincRNA
chrX	115950104	115950466	GrummtHeLaTRNAseq_peak_118648	101	2.98127	12.7902	10.1564	chrX	115694880	115969130	DANT2	lincRNA
chr6	134355818	134355998	GrummtHeLaTRNAseq_peak_97109	101	3.18035	12.7478	10.1165	chr6	134343307	134504581	LINC01010	lincRNA
chr2	3532080	3532261	GrummtHeLaTRNAseq_peak_64793	101	4.3697	12.7516	10.12	chr2	3531813	3536873	AC108488.4	lincRNA
chr5	135246263	135246480	GrummtHeLaTRNAseq_peak_91674	101	5.13425	12.8246	10.189	chr5	135236234	135248179	C5orf66-AS2	lincRNA
chr8	128004906	128005115	GrummtHeLaTRNAseq_peak_108684	101	2.92016	12.7784	10.1455	chr8	127794526	128187101	PVT1	lincRNA
chr8	127870273	127870453	GrummtHeLaTRNAseq_peak_108642	101	3.07889	12.7909	10.1571	chr8	127794526	128187101	PVT1	lincRNA
chr14	61744625	61744798	GrummtHeLaTRNAseq_peak_31093	101	4.27264	12.7527	10.121	chr14	61707564	61751099	HIF1A-AS2	lincRNA
chr14	101629187	101629386	GrummtHeLaTRNAseq_peak_32629	101	3.61685	12.7975	10.1633	chr14	101628984	101632530	RP11-1029J19.4	lincRNA
chr15	99433906	99434205	GrummtHeLaTRNAseq_peak_37342	101	4.85242	12.819	10.1836	chr15	99423769	99435160	RP11-20G13.1	lincRNA
chr3	195946160	195946336	GrummtHeLaTRNAseq_peak_85531	101	2.87143	12.8212	10.1858	chr3	195913078	195954485	RP11-480A16.1	lincRNA
chr17	78336193	78336497	GrummtHeLaTRNAseq_peak_52475	101	4.09091	12.7406	10.1098	chr17	78315729	78347798	AC061992.2	lincRNA
chr19	51690038	51690400	GrummtHeLaTRNAseq_peak_63532	101	2.55992	12.7484	10.1171	chr19	51685363	51693456	SPACA6P-AS	lincRNA
chr8	12601804	12601967	GrummtHeLaTRNAseq_peak_106233	101	6.22924	12.8146	10.1795	chr8	12467693	12665588	RP11-419I17.1	lincRNA
chr17	1713812	1714927	GrummtHeLaTRNAseq_peak_45619	100	2.98736	12.6383	10.0132	chr17	1711493	1717174	MIR22HG	lincRNA
chrX	131810040	131810287	GrummtHeLaTRNAseq_peak_118961	100	5.92289	12.6346	10.0097	chrX	131688779	131830862	FIRRE	lincRNA
chr2	41879748	41879932	GrummtHeLaTRNAseq_peak_65974	100	5.22298	12.6732	10.0461	chr2	41860155	41894050	AC104654.1	lincRNA
chr6	2869656	2870176	GrummtHeLaTRNAseq_peak_93871	100	3.9093	12.6563	10.0301	chr6	2851230	2881407	SERPINB9P1	lincRNA
chr9	3526723	3526836	GrummtHeLaTRNAseq_peak_110268	100	5.55196	12.6581	10.0317	chr9	3526723	3691814	RFX3-AS1	lincRNA
chr6	71398235	71398445	GrummtHeLaTRNAseq_peak_96218	100	5.08896	12.7159	10.0864	chr6	71343427	71420745	LINC00472	lincRNA
chr17	48646923	48647052	GrummtHeLaTRNAseq_peak_50298	100	5.22298	12.6732	10.0461	chr17	48646923	48707346	CTD-2377D24.6	lincRNA
chr15	40055963	40056178	GrummtHeLaTRNAseq_peak_34178	100	3.64267	12.6578	10.0315	chr15	40039242	40076539	SRP14-AS1	lincRNA
chr8	127876665	127876846	GrummtHeLaTRNAseq_peak_108643	100	3.2503	12.6942	10.0659	chr8	127794526	128187101	PVT1	lincRNA
chr6	2324936	2325531	GrummtHeLaTRNAseq_peak_93842	100	6.17211	12.7082	10.0791	chr6	2245718	2525976	GMDS-AS1	lincRNA
chr12	123082047	123082237	GrummtHeLaTRNAseq_peak_27238	100	2.5363	12.693	10.0647	chr12	123081384	123084744	RP11-197N18.7	lincRNA
chr14	101717787	101717951	GrummtHeLaTRNAseq_peak_32646	100	3.85147	12.7104	10.0812	chr14	101634454	101731108	RP11-1029J19.5	lincRNA
chr9	129482037	129482363	GrummtHeLaTRNAseq_peak_113888	100	3.16826	12.6826	10.0549	chr9	129480605	129482538	RP11-65J3.14	lincRNA
chr17	20245175	20245431	GrummtHeLaTRNAseq_peak_47584	100	3.99223	12.6799	10.0525	chr17	20185082	20322973	AC004702.2	lincRNA
chr19	47676055	47676338	GrummtHeLaTRNAseq_peak_62889	100	2.51749	12.6737	10.0466	chr19	47607524	47733098	CTD-2571L23.8	lincRNA
chr6	71398235	71398445	GrummtHeLaTRNAseq_peak_96218	100	5.08896	12.7159	10.0864	chr6	71295173	71417436	RP3-331H24.5	lincRNA
chr12	89709109	89709351	GrummtHeLaTRNAseq_peak_25437	100	4.34279	12.6692	10.0423	chr12	89708959	89712590	LINC00936	lincRNA
chr17	48646163	48647023	GrummtHeLaTRNAseq_peak_50298	100	5.22298	12.6732	10.0461	chr17	48635923	48647023	RP11-357H14.17	lincRNA
chr21	45002975	45003213	GrummtHeLaTRNAseq_peak_76044	100	2.16272	12.6379	10.0128	chr21	44999208	45004727	PICSAR	lincRNA
chr2	111246616	111247086	GrummtHeLaTRNAseq_peak_68263	99	5.49249	12.5317	9.91274	chr2	111006015	111523376	MIR4435-2HG	lincRNA
chr1	779819	780051	GrummtHeLaTRNAseq_peak_67	99	4.1159	12.5378	9.91841	chr1	586071	827796	RP5-857K21.4	lincRNA
chr10	130234514	130234740	GrummtHeLaTRNAseq_peak_15364	99	4.50503	12.5282	9.90939	chr10	130213488	130483193	RP11-540N6.1	lincRNA
chr1	779819	780051	GrummtHeLaTRNAseq_peak_67	99	4.1159	12.5378	9.91841	chr1	778747	810065	RP11-206L10.9	lincRNA
chr6	2272449	2272673	GrummtHeLaTRNAseq_peak_93831	99	4.76535	12.5912	9.96867	chr6	2245718	2525976	GMDS-AS1	lincRNA
chr16	14308051	14308251	GrummtHeLaTRNAseq_peak_39718	99	2.75919	12.569	9.94772	chr16	14301389	14331067	MIR193BHG	lincRNA
chr17	20292071	20292247	GrummtHeLaTRNAseq_peak_47599	99	3.55619	12.5383	9.91877	chr17	20185082	20322973	AC004702.2	lincRNA
chr19	17406066	17406266	GrummtHeLaTRNAseq_peak_60241	99	2.66434	12.5222	9.90371	chr19	17405686	17419324	BISPR	lincRNA
chr19	17413998	17414416	GrummtHeLaTRNAseq_peak_60243	99	3.30815	12.5513	9.93126	chr19	17405686	17419324	BISPR	lincRNA
chr3	6667552	6668140	GrummtHeLaTRNAseq_peak_80254	98	4.70504	12.432	9.81876	chr3	6490460	6736750	AC069277.2	lincRNA
chr16	29339302	29339503	GrummtHeLaTRNAseq_peak_40855	98	5.00074	12.5027	9.88522	chr16	29291220	29372110	RP11-231C14.7	lincRNA
chr22	31346777	31347359	GrummtHeLaTRNAseq_peak_77987	98	3.4731	12.4139	9.80152	chr22	31346777	31348719	LINC01521	lincRNA
chr2	87468618	87468920	GrummtHeLaTRNAseq_peak_67496	98	3.32503	12.4131	9.80081	chr2	87454781	87636740	LINC00152	lincRNA
chr3	6667552	6668140	GrummtHeLaTRNAseq_peak_80254	98	4.70504	12.432	9.81876	chr3	6631008	6805479	GRM7-AS3	lincRNA
chr9	33599004	33599425	GrummtHeLaTRNAseq_peak_110712	98	2.67733	12.4623	9.84719	chr9	33580695	33607874	CYP4F26P	lincRNA
chr1	121397224	121397471	GrummtHeLaTRNAseq_peak_6709	98	6.50952	12.4973	9.88019	chr1	121396754	121463508	CH17-437K3.1	lincRNA
chrX	74293390	74293550	GrummtHeLaTRNAseq_peak_118051	98	5.47295	12.4901	9.8735	chrX	73940435	74293574	FTX	lincRNA
chrX	53100155	53100806	GrummtHeLaTRNAseq_peak_117307	98	4.48469	12.47	9.85449	chrX	53094145	53170914	KANTR	lincRNA
chr7	5427683	5428152	GrummtHeLaTRNAseq_peak_100517	98	3.2016	12.4427	9.82881	chr7	5426277	5428927	RP11-1275H24.1	lincRNA
chr16	88087241	88087304	GrummtHeLaTRNAseq_peak_43992	98	2.93653	12.5144	9.89638	chr16	88087241	88089970	RP11-863P13.6	lincRNA
chr16	88086956	88087304	GrummtHeLaTRNAseq_peak_43992	98	2.93653	12.5144	9.89638	chr16	88079161	88087383	RP11-863P13.5	lincRNA
chr16	11199094	11199276	GrummtHeLaTRNAseq_peak_39581	98	5.3047	12.4941	9.87719	chr16	11196177	11224969	RP11-396B14.2	lincRNA
chr1	89820658	89820868	GrummtHeLaTRNAseq_peak_5779	98	5.62512	12.4293	9.8162	chr1	89820174	89820868	RP5-943J3.2	lincRNA
chr13	100074862	100075074	GrummtHeLaTRNAseq_peak_29198	98	5.45355	12.4486	9.83426	chr13	100053074	100088950	RP11-12G12.7	lincRNA
chr2	23668579	23668907	GrummtHeLaTRNAseq_peak_65243	98	4.19857	12.5165	9.89828	chr2	23667208	23685453	RP11-557N21.1	lincRNA
chr22	46087074	46088096	GrummtHeLaTRNAseq_peak_79332	97	1.99735	12.3896	9.77874	chr22	46053869	46113928	MIRLET7BHG	lincRNA
chr22	46080424	46080656	GrummtHeLaTRNAseq_peak_79327	97	2.13668	12.3183	9.71152	chr22	46053869	46113928	MIRLET7BHG	lincRNA
chr9	33595423	33595703	GrummtHeLaTRNAseq_peak_110710	97	2.79864	12.3349	9.72733	chr9	33580695	33607874	CYP4F26P	lincRNA
chr7	44004126	44004362	GrummtHeLaTRNAseq_peak_101590	97	2.50981	12.3255	9.71834	chr7	44004046	44007866	AC004951.6	lincRNA
chr7	66529910	66530122	GrummtHeLaTRNAseq_peak_102217	97	2.60953	12.4082	9.79619	chr7	66526088	66592397	GS1-124K5.11	lincRNA
chr7	66557392	66557584	GrummtHeLaTRNAseq_peak_102230	97	3.51986	12.382	9.77157	chr7	66526088	66592397	GS1-124K5.11	lincRNA
chr7	5479321	5479492	GrummtHeLaTRNAseq_peak_100534	97	2.6675	12.3889	9.77814	chr7	5475804	5479811	AC092171.4	lincRNA
chr15	100860492	100860713	GrummtHeLaTRNAseq_peak_37369	97	4.66959	12.3379	9.73003	chr15	100849561	100861756	RP11-66B24.2	lincRNA
chr1	2212523	2212548	GrummtHeLaTRNAseq_peak_586	97	2.39732	12.3971	9.78591	chr1	2212523	2220738	RP11-181G12.4	lincRNA
chr10	130232529	130232719	GrummtHeLaTRNAseq_peak_15362	97	4.34499	12.3709	9.76116	chr10	130213488	130483193	RP11-540N6.1	lincRNA
chr6	134385967	134386187	GrummtHeLaTRNAseq_peak_97115	97	4.92953	12.3291	9.7217	chr6	134343307	134504581	LINC01010	lincRNA
chr15	40055136	40055425	GrummtHeLaTRNAseq_peak_34176	97	3.57971	12.3953	9.78419	chr15	40039242	40076539	SRP14-AS1	lincRNA
chr8	127909727	127910243	GrummtHeLaTRNAseq_peak_108653	97	2.71185	12.3954	9.78426	chr8	127794526	128187101	PVT1	lincRNA
chr8	127218494	127218663	GrummtHeLaTRNAseq_peak_108595	97	1.94161	12.3629	9.75356	chr8	126556323	127419050	PCAT1	lincRNA
chr8	127218494	127218663	GrummtHeLaTRNAseq_peak_108595	97	1.94161	12.3629	9.75356	chr8	127072694	127227541	CASC19	lincRNA
chr16	88242618	88242796	GrummtHeLaTRNAseq_peak_44022	97	5.25254	12.3775	9.76726	chr16	88234785	88302511	LA16c-444G7.1	lincRNA
chr19	784274	784579	GrummtHeLaTRNAseq_peak_56667	97	2.24667	12.3146	9.70805	chr19	782755	786092	AC006273.5	lincRNA
chr17	78329416	78329601	GrummtHeLaTRNAseq_peak_52473	97	3.57971	12.3953	9.78419	chr17	78315729	78347798	AC061992.2	lincRNA
chr19	16619571	16619732	GrummtHeLaTRNAseq_peak_60060	97	3.03085	12.3196	9.71273	chr19	16610411	16636531	CTC-429P9.2	lincRNA
chr1	31908690	31909016	GrummtHeLaTRNAseq_peak_3475	97	4.65789	12.3067	9.70052	chr1	31851913	31921841	RP11-84A19.4	lincRNA
chr10	47972271	47972427	GrummtHeLaTRNAseq_peak_12332	97	3.74755	12.3152	9.70861	chr10	47970043	47973496	CH17-360D5.3	lincRNA
chr10	47972271	47972427	GrummtHeLaTRNAseq_peak_12332	97	3.74755	12.3152	9.70861	chr10	47908064	47991877	CH17-360D5.2	lincRNA
chr21	6660374	6660629	GrummtHeLaTRNAseq_peak_74588	97	5.23538	12.339	9.73106	chr21	6630182	6670695	CH507-154B10.1	lincRNA
chr2	89579381	89579576	GrummtHeLaTRNAseq_peak_67576	97	6.19042	12.3372	9.72943	chr2	89542842	89585652	RP4-614C10.2	lincRNA
chr2	111488547	111488785	GrummtHeLaTRNAseq_peak_68323	96	3.32774	12.2046	9.60441	chr2	111006015	111523376	MIR4435-2HG	lincRNA
chr12	131226415	131226658	GrummtHeLaTRNAseq_peak_27612	96	4.04176	12.2905	9.68533	chr12	131165011	131232940	LINC01257	lincRNA
chr21	16369351	16369572	GrummtHeLaTRNAseq_peak_74801	96	4.74705	12.2102	9.60964	chr21	15928296	16645467	MIR99AHG	lincRNA
chr1	119245017	119245280	GrummtHeLaTRNAseq_peak_6545	96	5.06428	12.3037	9.69765	chr1	119230313	119327915	RP11-418J17.3	lincRNA
chr7	66589966	66590301	GrummtHeLaTRNAseq_peak_102238	96	3.87483	12.2612	9.6576	chr7	66526088	66592397	GS1-124K5.11	lincRNA
chrX	74097967	74098773	GrummtHeLaTRNAseq_peak_118008	96	5.04894	12.2676	9.66363	chrX	73940435	74293574	FTX	lincRNA
chr22	20207753	20207945	GrummtHeLaTRNAseq_peak_76879	96	3.21135	12.2825	9.67779	chr22	20206397	20208524	LINC00896	lincRNA
chr5	181316508	181316678	GrummtHeLaTRNAseq_peak_93389	96	6.3401	12.2005	9.60046	chr5	181306502	181324685	AC138035.2	lincRNA
chr10	6802876	6803057	GrummtHeLaTRNAseq_peak_11413	96	5.54057	12.2553	9.65222	chr10	6779549	6879450	LINC00707	lincRNA
chr11	568028	568378	GrummtHeLaTRNAseq_peak_15857	96	3.87483	12.2612	9.6576	chr11	565660	568457	MIR210HG	lincRNA
chr8	127991583	127991804	GrummtHeLaTRNAseq_peak_108679	96	2.75644	12.2168	9.61578	chr8	127794526	128187101	PVT1	lincRNA
chr8	127183080	127183826	GrummtHeLaTRNAseq_peak_108585	96	2.36085	12.3021	9.69618	chr8	126556323	127419050	PCAT1	lincRNA
chr8	127124111	127124492	GrummtHeLaTRNAseq_peak_108571	96	3.67823	12.3004	9.69464	chr8	126556323	127419050	PCAT1	lincRNA
chr8	127183080	127183826	GrummtHeLaTRNAseq_peak_108585	96	2.36085	12.3021	9.69618	chr8	127072694	127227541	CASC19	lincRNA
chr8	127124111	127124492	GrummtHeLaTRNAseq_peak_108571	96	3.67823	12.3004	9.69464	chr8	127072694	127227541	CASC19	lincRNA
chr14	61737797	61738121	GrummtHeLaTRNAseq_peak_31091	96	4.11922	12.2608	9.6573	chr14	61707564	61751099	HIF1A-AS2	lincRNA
chr17	20306484	20306709	GrummtHeLaTRNAseq_peak_47602	96	3.95761	12.2819	9.67721	chr17	20185082	20322973	AC004702.2	lincRNA
chr7	65740028	65740324	GrummtHeLaTRNAseq_peak_102128	96	3.67823	12.3004	9.69464	chr7	65647010	65770810	RP11-479O9.4	lincRNA
chr1	149700437	149700597	GrummtHeLaTRNAseq_peak_7200	96	5.37731	12.285	9.68003	chr1	149606334	149705716	LINC00869	lincRNA
chr2	111488547	111488785	GrummtHeLaTRNAseq_peak_68323	96	3.32774	12.2046	9.60441	chr2	111468810	111637967	RP11-68E19.2	lincRNA
chr20	50311342	50311557	GrummtHeLaTRNAseq_peak_73564	95	3.84968	12.1705	9.5721	chr20	50292709	50315488	LINC01270	lincRNA
chr1	17193504	17193680	GrummtHeLaTRNAseq_peak_1984	95	6.5504	12.1584	9.56074	chr1	17189783	17197617	RP11-380J14.1	lincRNA
chr12	8242263	8242430	GrummtHeLaTRNAseq_peak_22623	95	3.93065	12.188	9.58867	chr12	8235415	8242564	RP11-266K4.9	lincRNA
chr21	16200783	16200961	GrummtHeLaTRNAseq_peak_74774	95	3.77014	12.1416	9.54855	chr21	15928296	16645467	MIR99AHG	lincRNA
chr1	144905885	144906143	GrummtHeLaTRNAseq_peak_6798	95	5.49924	12.1699	9.57151	chr1	144641371	144919902	RP11-289H16.1	lincRNA
chr1	144817303	144817646	GrummtHeLaTRNAseq_peak_6794	95	6.5504	12.1584	9.56074	chr1	144641371	144919902	RP11-289H16.1	lincRNA
chrX	73986797	73987061	GrummtHeLaTRNAseq_peak_117995	95	4.09599	12.1855	9.58632	chrX	73944182	74070408	JPX	lincRNA
chr1	120992423	120992646	GrummtHeLaTRNAseq_peak_6653	95	6.5504	12.1584	9.56074	chr1	120913184	121009291	LINC00623	lincRNA
chr8	128826799	128826968	GrummtHeLaTRNAseq_peak_108718	95	6.5504	12.1584	9.56074	chr8	128634199	129683770	CCDC26	lincRNA
chr5	121283299	121283503	GrummtHeLaTRNAseq_peak_91282	95	6.5504	12.1584	9.56074	chr5	121164687	121359869	CTC-546K23.1	lincRNA
chrX	73986797	73987061	GrummtHeLaTRNAseq_peak_117995	95	4.09599	12.1855	9.58632	chrX	73940435	74293574	FTX	lincRNA
chr3	177892240	177892404	GrummtHeLaTRNAseq_peak_85012	95	6.5504	12.1584	9.56074	chr3	177816865	177899224	KCCAT211	lincRNA
chr20	50311342	50311557	GrummtHeLaTRNAseq_peak_73564	95	3.84968	12.1705	9.5721	chr20	50310711	50321342	LINC01271	lincRNA
chr9	81711934	81712094	GrummtHeLaTRNAseq_peak_111439	95	6.5504	12.1584	9.56074	chr9	81689713	81776900	RP11-154D17.1	lincRNA
chrX	10953118	10953590	GrummtHeLaTRNAseq_peak_116242	95	5.01853	12.196	9.59627	chrX	10847578	11111220	RP11-120D5.1	lincRNA
chr22	23434686	23434852	GrummtHeLaTRNAseq_peak_77245	95	6.5504	12.1584	9.56074	chr22	23433564	23435071	AP000344.3	lincRNA
chr2	95662167	95662365	GrummtHeLaTRNAseq_peak_67655	95	6.5504	12.1584	9.56074	chr2	95660588	95668727	AC008268.1	lincRNA
chr17	19475960	19476178	GrummtHeLaTRNAseq_peak_47532	95	6.5504	12.1584	9.56074	chr17	19417769	19492991	AC004448.5	lincRNA
chr10	130338737	130338987	GrummtHeLaTRNAseq_peak_15368	95	6.5504	12.1584	9.56074	chr10	130213488	130483193	RP11-540N6.1	lincRNA
chr5	95852343	95852704	GrummtHeLaTRNAseq_peak_91025	95	6.51513	12.0982	9.50751	chr5	95838245	95860133	LINC01554	lincRNA
chr1	499239	499401	GrummtHeLaTRNAseq_peak_34	95	6.5504	12.1584	9.56074	chr1	365389	522928	RP4-669L17.10	lincRNA
chr11	28885001	28885407	GrummtHeLaTRNAseq_peak_16971	95	6.5504	12.1584	9.56074	chr11	28702607	29064322	RP11-115J23.1	lincRNA
chr5	177942871	177943127	GrummtHeLaTRNAseq_peak_93099	95	6.5504	12.1584	9.56074	chr5	177939622	177983054	RP11-1252I4.2	lincRNA
chr5	104224036	104224687	GrummtHeLaTRNAseq_peak_91127	95	6.5504	12.1584	9.56074	chr5	104079847	104406121	RP11-138J23.1	lincRNA
chr4	23725772	23725934	GrummtHeLaTRNAseq_peak_86914	95	6.5504	12.1584	9.56074	chr4	23723262	23733579	ERVH-1	lincRNA
chr5	6770457	6770684	GrummtHeLaTRNAseq_peak_89123	95	3.99142	12.1211	9.52918	chr5	6765891	6833120	RP11-332J15.3	lincRNA
chr5	95852343	95852704	GrummtHeLaTRNAseq_peak_91025	95	6.51513	12.0982	9.50751	chr5	95835943	95852721	AC008592.4	lincRNA
chr8	95268877	95269421	GrummtHeLaTRNAseq_peak_108050	95	6.5504	12.1584	9.56074	chr8	95204456	95811254	C8orf37-AS1	lincRNA
chr11	74493366	74493698	GrummtHeLaTRNAseq_peak_20294	95	6.5504	12.1584	9.56074	chr11	74493366	74498533	AP001372.2	lincRNA
chr14	101659527	101659694	GrummtHeLaTRNAseq_peak_32635	95	5.90153	12.1987	9.59881	chr14	101634454	101731108	RP11-1029J19.5	lincRNA
chr14	101717115	101717340	GrummtHeLaTRNAseq_peak_32645	95	3.85593	12.1931	9.59351	chr14	101634454	101731108	RP11-1029J19.5	lincRNA
chr14	39497698	39497873	GrummtHeLaTRNAseq_peak_30645	95	6.5504	12.1584	9.56074	chr14	39432599	40390547	RP11-111A21.1	lincRNA
chr14	50956549	50956911	GrummtHeLaTRNAseq_peak_30799	95	6.5504	12.1584	9.56074	chr14	50956259	50962002	RP11-218E20.3	lincRNA
chr14	61695124	61695283	GrummtHeLaTRNAseq_peak_31081	95	4.36644	12.1286	9.53604	chr14	61681041	61695823	HIF1A-AS1	lincRNA
chr16	88986864	88987033	GrummtHeLaTRNAseq_peak_44226	95	6.5504	12.1584	9.56074	chr16	88984032	88995369	CTD-2555A7.1	lincRNA
chr18	67484049	67484285	GrummtHeLaTRNAseq_peak_56278	95	6.5504	12.1584	9.56074	chr18	67481791	67484966	CTD-2541J13.1	lincRNA
chr16	31450865	31451049	GrummtHeLaTRNAseq_peak_41308	95	3.99142	12.1211	9.52918	chr16	31449535	31453493	RP11-452L6.1	lincRNA
chr17	20313426	20313582	GrummtHeLaTRNAseq_peak_47604	95	3.46238	12.1328	9.54014	chr17	20185082	20322973	AC004702.2	lincRNA
chr18	39235450	39235724	GrummtHeLaTRNAseq_peak_55872	95	6.5504	12.1584	9.56074	chr18	39206917	39800322	RP11-244M2.1	lincRNA
chr19	56396049	56396210	GrummtHeLaTRNAseq_peak_63986	95	6.5504	12.1584	9.56074	chr19	56393656	56399172	ZNF582-AS1	lincRNA
chr19	27795137	27795393	GrummtHeLaTRNAseq_peak_60878	95	4.49209	12.1758	9.57715	chr19	27793431	27984984	CTC-459F4.3	lincRNA
chr19	47611373	47611553	GrummtHeLaTRNAseq_peak_62870	95	2.79683	12.1523	9.55861	chr19	47607524	47733098	CTD-2571L23.8	lincRNA
chr6	30310771	30311041	GrummtHeLaTRNAseq_peak_94689	95	6.5504	12.1584	9.56074	chr6	30234039	30326134	HCG17	lincRNA
chr8	38382656	38382969	GrummtHeLaTRNAseq_peak_107176	95	4.01284	12.1933	9.5937	chr8	38382364	38383461	RP11-350N15.5	lincRNA
chr6	5027670	5027844	GrummtHeLaTRNAseq_peak_93995	95	6.5504	12.1584	9.56074	chr6	5003774	5045666	RP11-428J1.5	lincRNA
chr7	65685485	65685650	GrummtHeLaTRNAseq_peak_102119	95	6.5504	12.1584	9.56074	chr7	65647010	65770810	RP11-479O9.4	lincRNA
chr15	92808585	92808768	GrummtHeLaTRNAseq_peak_37184	95	5.01853	12.196	9.59627	chr15	92808451	92809057	CTD-2313J17.6	lincRNA
chr21	7442717	7442919	GrummtHeLaTRNAseq_peak_74599	95	5.4788	12.1275	9.53499	chr21	7430659	7469007	CH507-254M2.2	lincRNA
chr1	222501508	222501675	GrummtHeLaTRNAseq_peak_10020	95	6.5504	12.1584	9.56074	chr1	222477252	222504622	RP11-378J18.9	lincRNA
chr21	6639237	6639529	GrummtHeLaTRNAseq_peak_74587	95	6.5504	12.1584	9.56074	chr21	6630182	6670695	CH507-154B10.1	lincRNA
chr17	69269	69435	GrummtHeLaTRNAseq_peak_45334	95	6.5504	12.1584	9.56074	chr17	64099	76866	RP11-1228E12.1	lincRNA
chr6	27694128	27694493	GrummtHeLaTRNAseq_peak_94599	95	6.5504	12.1584	9.56074	chr6	27694035	27713352	LINC01012	lincRNA
chr1	17193504	17193680	GrummtHeLaTRNAseq_peak_1984	95	6.5504	12.1584	9.56074	chr1	17193232	17201733	RP11-380J14.4	lincRNA
chr19	11645190	11645506	GrummtHeLaTRNAseq_peak_59334	94	4.79301	11.9924	9.40784	chr19	11639754	11686569	CTC-499B15.5	lincRNA
chr2	87518174	87518418	GrummtHeLaTRNAseq_peak_67509	94	4.04281	12.012	9.42635	chr2	87454781	87636740	LINC00152	lincRNA
chr5	91310618	91311027	GrummtHeLaTRNAseq_peak_90866	94	3.72973	11.9902	9.40576	chr5	91054834	91314547	LUCAT1	lincRNA
chr16	88248825	88249010	GrummtHeLaTRNAseq_peak_44024	94	5.45852	12.0853	9.49543	chr16	88234785	88302511	LA16c-444G7.1	lincRNA
chr1	143796185	143796517	GrummtHeLaTRNAseq_peak_6732	94	6.47855	12.0357	9.44861	chr1	143790010	143797108	RP11-403I13.7	lincRNA
chr10	14878261	14878619	GrummtHeLaTRNAseq_peak_11598	94	6.24261	12.0285	9.44196	chr10	14877688	14878686	RP11-398C13.6	lincRNA
chr17	43381322	43381485	GrummtHeLaTRNAseq_peak_49555	93	5.03788	11.8912	9.31256	chr17	43338741	43389199	LINC00910	lincRNA
chr2	41869860	41870465	GrummtHeLaTRNAseq_peak_65972	93	5.21331	11.9289	9.34796	chr2	41860155	41894050	AC104654.1	lincRNA
chr2	87515434	87515590	GrummtHeLaTRNAseq_peak_67507	93	4.40969	11.9446	9.36285	chr2	87454781	87636740	LINC00152	lincRNA
chr2	87471114	87471295	GrummtHeLaTRNAseq_peak_67498	93	3.3229	11.9608	9.3781	chr2	87454781	87636740	LINC00152	lincRNA
chr13	45001676	45001977	GrummtHeLaTRNAseq_peak_28554	93	6.44238	11.9738	9.39021	chr13	44982077	45083125	RP11-321C24.1	lincRNA
chr14	96932534	96932842	GrummtHeLaTRNAseq_peak_32444	93	4.90048	11.9157	9.33564	chr14	96931367	96945394	LINC00618	lincRNA
chr2	74941373	74941536	GrummtHeLaTRNAseq_peak_67242	93	6.44238	11.9738	9.39021	chr2	74940258	74942670	LINC01293	lincRNA
chr5	139697098	139697285	GrummtHeLaTRNAseq_peak_91972	93	6.21077	11.9722	9.38875	chr5	139684645	139745010	CTB-35F21.1	lincRNA
chr5	38843776	38843962	GrummtHeLaTRNAseq_peak_89935	93	3.65977	11.9766	9.39287	chr5	38682581	38845829	OSMR-AS1	lincRNA
chr8	127855140	127855331	GrummtHeLaTRNAseq_peak_108638	93	2.60066	11.8876	9.30923	chr8	127794526	128187101	PVT1	lincRNA
chr6	2251141	2251332	GrummtHeLaTRNAseq_peak_93828	93	5.75027	11.9096	9.32996	chr6	2245718	2525976	GMDS-AS1	lincRNA
chr16	28815117	28815299	GrummtHeLaTRNAseq_peak_40722	93	3.37341	11.9682	9.38502	chr16	28802743	28817828	RP11-1348G14.4	lincRNA
chr8	127218836	127220352	GrummtHeLaTRNAseq_peak_108596	93	1.89074	11.9295	9.34853	chr8	126556323	127419050	PCAT1	lincRNA
chr8	127218836	127220352	GrummtHeLaTRNAseq_peak_108596	93	1.89074	11.9295	9.34853	chr8	127072694	127227541	CASC19	lincRNA
chr17	6685541	6685773	GrummtHeLaTRNAseq_peak_46447	93	5.96019	11.9158	9.33564	chr17	6651762	6693202	C17orf100	lincRNA
chr14	61746492	61746655	GrummtHeLaTRNAseq_peak_31094	93	4.51095	11.9118	9.33204	chr14	61707564	61751099	HIF1A-AS2	lincRNA
chr14	50327556	50327744	GrummtHeLaTRNAseq_peak_30745	93	5.05377	11.9276	9.34674	chr14	50326526	50327909	RP11-247L20.4	lincRNA
chr16	29169731	29170033	GrummtHeLaTRNAseq_peak_40814	93	3.46009	11.8894	9.31097	chr16	29139661	29216706	RP11-426C22.5	lincRNA
chr17	20321285	20321645	GrummtHeLaTRNAseq_peak_47608	93	4.02786	11.963	9.38023	chr17	20185082	20322973	AC004702.2	lincRNA
chr17	31560132	31560395	GrummtHeLaTRNAseq_peak_48345	93	6.17926	11.9163	9.33606	chr17	31560132	31560573	RP1-41C23.4	lincRNA
chr21	6552836	6553081	GrummtHeLaTRNAseq_peak_74585	93	5.05377	11.9276	9.34674	chr21	6550749	6553955	CH507-152C13.6	lincRNA
chr21	43448268	43448442	GrummtHeLaTRNAseq_peak_75680	92	1.8629	11.8289	9.25397	chr21	43446601	43453902	LINC00319	lincRNA
chr19	49339693	49339868	GrummtHeLaTRNAseq_peak_63218	92	2.2828	11.7753	9.20347	chr19	49331525	49340303	CTC-301O7.4	lincRNA
chr21	45288452	45288608	GrummtHeLaTRNAseq_peak_76154	92	2.46157	11.7799	9.20776	chr21	45288050	45297806	LINC00205	lincRNA
chr7	5479623	5479798	GrummtHeLaTRNAseq_peak_100535	92	2.59911	11.8759	9.29815	chr7	5475804	5479811	AC092171.4	lincRNA
chr5	150485837	150485968	GrummtHeLaTRNAseq_peak_92352	92	4.2634	11.8267	9.25183	chr5	150475531	150485968	CTC-367J11.1	lincRNA
chr17	6678152	6678375	GrummtHeLaTRNAseq_peak_46446	92	4.84352	11.7792	9.20703	chr17	6651762	6693202	C17orf100	lincRNA
chr14	101690597	101690844	GrummtHeLaTRNAseq_peak_32640	92	5.0221	11.855	9.2785	chr14	101634454	101731108	RP11-1029J19.5	lincRNA
chr17	20286817	20287062	GrummtHeLaTRNAseq_peak_47598	92	3.13131	11.8729	9.29535	chr17	20185082	20322973	AC004702.2	lincRNA
chr18	39493564	39493736	GrummtHeLaTRNAseq_peak_55889	92	5.90528	11.8143	9.24007	chr18	39206917	39800322	RP11-244M2.1	lincRNA
chr21	7433169	7433480	GrummtHeLaTRNAseq_peak_74595	92	4.85763	11.8131	9.23906	chr21	7430659	7469007	CH507-254M2.2	lincRNA
chr2	110377544	110377811	GrummtHeLaTRNAseq_peak_68232	91	3.36106	11.688	9.12124	chr2	110375138	110384442	LINC01106	lincRNA
chr17	43349132	43349351	GrummtHeLaTRNAseq_peak_49548	91	3.47599	11.7224	9.15368	chr17	43338741	43389199	LINC00910	lincRNA
chr3	37386967	37387156	GrummtHeLaTRNAseq_peak_81144	91	5.85138	11.7143	9.14608	chr3	37381062	37440186	C3orf35	lincRNA
chr2	41864026	41864210	GrummtHeLaTRNAseq_peak_65970	91	5.63003	11.6774	9.11128	chr2	41860155	41894050	AC104654.1	lincRNA
chr21	16641360	16641579	GrummtHeLaTRNAseq_peak_74829	91	6.30164	11.7321	9.16282	chr21	15928296	16645467	MIR99AHG	lincRNA
chr21	16184318	16184505	GrummtHeLaTRNAseq_peak_74772	91	6.30164	11.7321	9.16282	chr21	15928296	16645467	MIR99AHG	lincRNA
chr7	157281536	157281597	GrummtHeLaTRNAseq_peak_105809	91	3.72864	11.7295	9.16043	chr7	157281536	157282686	RP5-1142J19.1	lincRNA
chrX	74254785	74254947	GrummtHeLaTRNAseq_peak_118039	91	2.66556	11.746	9.17592	chrX	73940435	74293574	FTX	lincRNA
chrX	53144227	53144414	GrummtHeLaTRNAseq_peak_117316	91	3.02678	11.7167	9.14833	chrX	53094145	53170914	KANTR	lincRNA
chr2	95826061	95826275	GrummtHeLaTRNAseq_peak_67662	91	2.81002	11.7241	9.15517	chr2	95807052	95835003	LINC00342	lincRNA
chr1	27458888	27459053	GrummtHeLaTRNAseq_peak_3105	91	3.60697	11.7707	9.19908	chr1	27457198	27459582	RP4-752I6.1	lincRNA
chr3	75672551	75672763	GrummtHeLaTRNAseq_peak_83105	91	6.26741	11.673	9.10733	chr3	75672300	75742048	LINC00960	lincRNA
chr17	49368773	49369022	GrummtHeLaTRNAseq_peak_50356	91	6.30164	11.7321	9.16282	chr17	49361150	49369998	RP11-1079K10.3	lincRNA
chr8	127949846	127950007	GrummtHeLaTRNAseq_peak_108665	91	2.81641	11.7644	9.19324	chr8	127794526	128187101	PVT1	lincRNA
chr5	17381870	17382346	GrummtHeLaTRNAseq_peak_89478	91	2.83002	11.6762	9.11033	chr5	17378906	17387310	CTD-2139B15.4	lincRNA
chr8	127251349	127251509	GrummtHeLaTRNAseq_peak_108604	91	4.67646	11.7007	9.13328	chr8	126556323	127419050	PCAT1	lincRNA
chr14	101634469	101635340	GrummtHeLaTRNAseq_peak_32631	91	3.80116	11.7321	9.16285	chr14	101634454	101731108	RP11-1029J19.5	lincRNA
chr16	88259147	88259305	GrummtHeLaTRNAseq_peak_44026	91	3.133	11.6782	9.11205	chr16	88234785	88302511	LA16c-444G7.1	lincRNA
chr16	66549340	66549870	GrummtHeLaTRNAseq_peak_41994	91	4.70187	11.7646	9.19343	chr16	66549280	66551189	RP11-403P17.4	lincRNA
chr17	20266917	20267091	GrummtHeLaTRNAseq_peak_47591	91	3.46682	11.6841	9.1176	chr17	20185082	20322973	AC004702.2	lincRNA
chr17	31879841	31880153	GrummtHeLaTRNAseq_peak_48351	91	3.65694	11.7151	9.1468	chr17	31873926	31886666	CTC-542B22.2	lincRNA
chr19	16625617	16625788	GrummtHeLaTRNAseq_peak_60063	91	3.18445	11.729	9.15994	chr19	16610411	16636531	CTC-429P9.2	lincRNA
chr19	47651824	47652035	GrummtHeLaTRNAseq_peak_62881	91	3.65146	11.6942	9.12725	chr19	47607524	47733098	CTD-2571L23.8	lincRNA
chr5	1610539	1610707	GrummtHeLaTRNAseq_peak_89034	91	3.64599	11.6734	9.10768	chr5	1594626	1611467	CTD-2012J19.3	lincRNA
chr1	908178	908344	GrummtHeLaTRNAseq_peak_96	91	2.64701	11.7702	9.19861	chr1	904834	915976	RP11-54O7.16	lincRNA
chr22	24694171	24695399	GrummtHeLaTRNAseq_peak_77432	91	5.65367	11.7232	9.15441	chr22	24691122	24696003	LL22NC03-N95F10.1	lincRNA
chr2	111366083	111366296	GrummtHeLaTRNAseq_peak_68295	90	5.07571	11.6258	9.06282	chr2	111006015	111523376	MIR4435-2HG	lincRNA
chr19	35104453	35104663	GrummtHeLaTRNAseq_peak_61196	90	4.02086	11.6598	9.09495	chr19	35090930	35113664	CTD-2527I21.15	lincRNA
chrX	131704955	131705333	GrummtHeLaTRNAseq_peak_118935	90	4.50857	11.5893	9.02846	chrX	131688779	131830862	FIRRE	lincRNA
chr21	16564091	16564260	GrummtHeLaTRNAseq_peak_74819	90	4.92941	11.6414	9.07745	chr21	15928296	16645467	MIR99AHG	lincRNA
chr9	33586303	33586486	GrummtHeLaTRNAseq_peak_110706	90	2.82564	11.6491	9.08471	chr9	33580695	33607874	CYP4F26P	lincRNA
chr6	30744159	30744320	GrummtHeLaTRNAseq_peak_94750	90	5.05902	11.5887	9.02798	chr6	30743790	30792250	HCG20	lincRNA
chr6	2861179	2861339	GrummtHeLaTRNAseq_peak_93870	90	4.53133	11.6493	9.08487	chr6	2851230	2881407	SERPINB9P1	lincRNA
chr10	132419689	132419864	GrummtHeLaTRNAseq_peak_15482	90	2.57934	11.5784	9.01834	chr10	132419083	132420953	RP11-432J24.2	lincRNA
chr11	83079645	83080047	GrummtHeLaTRNAseq_peak_20681	90	3.77628	11.6436	9.07954	chr11	83072052	83107789	RAB30-AS1	lincRNA
chr8	127168904	127169074	GrummtHeLaTRNAseq_peak_108579	90	2.55793	11.5645	9.00506	chr8	126556323	127419050	PCAT1	lincRNA
chr8	127168904	127169074	GrummtHeLaTRNAseq_peak_108579	90	2.55793	11.5645	9.00506	chr8	127072694	127227541	CASC19	lincRNA
chr8	129897640	129897804	GrummtHeLaTRNAseq_peak_108726	90	5.07571	11.6258	9.06282	chr8	129890465	129901758	RP11-473O4.4	lincRNA
chr11	83079645	83080047	GrummtHeLaTRNAseq_peak_20681	90	3.77628	11.6436	9.07954	chr11	83072402	83097196	RP11-113K21.4	lincRNA
chr14	101559167	101559529	GrummtHeLaTRNAseq_peak_32621	90	3.20129	11.6019	9.04039	chr14	101552221	101560431	DIO3OS	lincRNA
chr15	72611450	72611626	GrummtHeLaTRNAseq_peak_36127	90	4.92941	11.6414	9.07745	chr15	72608481	72636962	RP11-1006G14.2	lincRNA
chr16	90171668	90171825	GrummtHeLaTRNAseq_peak_44662	90	2.76041	11.5768	9.01683	chr16	90102271	90178344	FAM157C	lincRNA
chr16	67882660	67883095	GrummtHeLaTRNAseq_peak_42283	90	2.02442	11.6402	9.07642	chr16	67882461	67886367	CTC-479C5.10	lincRNA
chr18	74597287	74597564	GrummtHeLaTRNAseq_peak_56309	90	5.99672	11.5906	9.02971	chr18	74590317	74598885	LINC00909	lincRNA
chr7	65724437	65724688	GrummtHeLaTRNAseq_peak_102124	90	3.24807	11.6121	9.04992	chr7	65647010	65770810	RP11-479O9.4	lincRNA
chr2	111292509	111292681	GrummtHeLaTRNAseq_peak_68275	89	4.24424	11.4731	8.91916	chr2	111006015	111523376	MIR4435-2HG	lincRNA
chr21	38851503	38851850	GrummtHeLaTRNAseq_peak_75318	89	5.56026	11.5416	8.98363	chr21	38812878	38956467	AF064858.6	lincRNA
chrX	131785180	131785343	GrummtHeLaTRNAseq_peak_118955	89	4.74695	11.5457	8.9875	chrX	131688779	131830862	FIRRE	lincRNA
chr21	16548485	16548792	GrummtHeLaTRNAseq_peak_74818	89	4.73347	11.5129	8.95661	chr21	15928296	16645467	MIR99AHG	lincRNA
chr1	148003574	148004081	GrummtHeLaTRNAseq_peak_7058	89	5.33981	11.4715	8.91767	chr1	147993862	148014956	RP6-74O6.2	lincRNA
chr2	87619845	87620260	GrummtHeLaTRNAseq_peak_67523	89	4.13907	11.4571	8.90401	chr2	87454781	87636740	LINC00152	lincRNA
chrX	102770230	102770389	GrummtHeLaTRNAseq_peak_118359	89	6.20006	11.5566	8.99769	chrX	102769158	102885406	LINC00630	lincRNA
chr21	45294485	45294647	GrummtHeLaTRNAseq_peak_76158	89	2.82857	11.4934	8.93836	chr21	45288050	45297806	LINC00205	lincRNA
chr9	33602192	33602424	GrummtHeLaTRNAseq_peak_110715	89	2.72371	11.5023	8.9466	chr9	33580695	33607874	CYP4F26P	lincRNA
chr1	722920	723078	GrummtHeLaTRNAseq_peak_47	89	4.1651	11.535	8.97744	chr1	586071	827796	RP5-857K21.4	lincRNA
chr6	2870343	2870568	GrummtHeLaTRNAseq_peak_93872	89	3.49284	11.5563	8.99745	chr6	2851230	2881407	SERPINB9P1	lincRNA
chrX	74276037	74276213	GrummtHeLaTRNAseq_peak_118045	89	2.35985	11.5431	8.98504	chrX	73940435	74293574	FTX	lincRNA
chr12	10336206	10336497	GrummtHeLaTRNAseq_peak_22746	89	6.20006	11.5566	8.99769	chr12	10332861	10338292	RP11-277P12.10	lincRNA
chr12	111374670	111374855	GrummtHeLaTRNAseq_peak_26097	89	5.56026	11.5416	8.98363	chr12	111369261	111403310	RP3-473L9.4	lincRNA
chr15	52121069	52121343	GrummtHeLaTRNAseq_peak_35113	89	5.96734	11.5379	8.98011	chr15	52116574	52122131	CTD-2184D3.6	lincRNA
chr16	29175497	29175731	GrummtHeLaTRNAseq_peak_40815	89	3.09207	11.4707	8.91695	chr16	29139661	29216706	RP11-426C22.5	lincRNA
chr16	29199035	29199424	GrummtHeLaTRNAseq_peak_40823	89	3.66525	11.4955	8.94029	chr16	29139661	29216706	RP11-426C22.5	lincRNA
chr16	14325407	14325572	GrummtHeLaTRNAseq_peak_39722	89	3.18401	11.5186	8.9619	chr16	14301389	14331067	MIR193BHG	lincRNA
chr18	39359270	39359458	GrummtHeLaTRNAseq_peak_55878	89	6.16692	11.4992	8.94372	chr18	39206917	39800322	RP11-244M2.1	lincRNA
chr21	6666473	6666631	GrummtHeLaTRNAseq_peak_74590	89	5.18953	11.5189	8.96206	chr21	6630182	6670695	CH507-154B10.1	lincRNA
chr10	49958269	49958429	GrummtHeLaTRNAseq_peak_12382	88	4.22559	11.4193	8.86855	chr10	49942056	50011654	LINC00843	lincRNA
chr16	57801228	57801409	GrummtHeLaTRNAseq_peak_41879	88	3.04628	11.4321	8.88064	chr16	57798186	57816946	CTD-2600O9.1	lincRNA
chr21	16273069	16273228	GrummtHeLaTRNAseq_peak_74787	88	3.7828	11.4058	8.85588	chr21	15928296	16645467	MIR99AHG	lincRNA
chr1	22026897	22027064	GrummtHeLaTRNAseq_peak_2552	88	4.99334	11.4422	8.89002	chr1	22024558	22031223	LINC00339	lincRNA
chr7	44005414	44005600	GrummtHeLaTRNAseq_peak_101591	88	2.46272	11.3818	8.83332	chr7	44004046	44007866	AC004951.6	lincRNA
chr1	9151492	9151650	GrummtHeLaTRNAseq_peak_1193	88	4.43066	11.3825	8.83393	chr1	9148011	9198906	MIR34A	lincRNA
chr1	807242	807419	GrummtHeLaTRNAseq_peak_76	88	5.46989	11.3647	8.81717	chr1	586071	827796	RP5-857K21.4	lincRNA
chr1	807242	807419	GrummtHeLaTRNAseq_peak_76	88	5.46989	11.3647	8.81717	chr1	778747	810065	RP11-206L10.9	lincRNA
chr10	6779633	6779797	GrummtHeLaTRNAseq_peak_11406	88	4.6803	11.3831	8.83446	chr10	6779549	6879450	LINC00707	lincRNA
chr3	195662778	195663001	GrummtHeLaTRNAseq_peak_85481	88	3.95323	11.4421	8.88999	chr3	195658062	195739964	LINC00969	lincRNA
chr11	9759134	9759367	GrummtHeLaTRNAseq_peak_16588	88	4.43066	11.3825	8.83393	chr11	9754770	9759533	RP11-540A21.2	lincRNA
chr8	127899425	127899690	GrummtHeLaTRNAseq_peak_108650	88	2.57643	11.4087	8.85846	chr8	127794526	128187101	PVT1	lincRNA
chr8	129946773	129946953	GrummtHeLaTRNAseq_peak_108732	88	4.56544	11.4192	8.86851	chr8	129939844	129951056	RP11-473O4.3	lincRNA
chr11	76682597	76682759	GrummtHeLaTRNAseq_peak_20507	88	4.57751	11.45	8.89737	chr11	76675079	76703195	RP11-672A2.3	lincRNA
chr12	47836465	47836635	GrummtHeLaTRNAseq_peak_23529	88	6.13413	11.4422	8.89002	chr12	47826854	47837898	RP5-1057I20.2	lincRNA
chr16	29152254	29152666	GrummtHeLaTRNAseq_peak_40807	88	3.0064	11.4146	8.8642	chr16	29139661	29216706	RP11-426C22.5	lincRNA
chr16	74367680	74368107	GrummtHeLaTRNAseq_peak_42979	88	4.2349	11.4461	8.89375	chr16	74367462	74369826	RP11-252A24.3	lincRNA
chr17	29367347	29367826	GrummtHeLaTRNAseq_peak_48064	88	5.69541	11.4229	8.87191	chr17	29352069	29404105	RP11-296K13.4	lincRNA
chr18	39328079	39328255	GrummtHeLaTRNAseq_peak_55875	88	6.1017	11.3858	8.83695	chr18	39206917	39800322	RP11-244M2.1	lincRNA
chr17	78318911	78319106	GrummtHeLaTRNAseq_peak_52469	88	2.96098	11.3578	8.81069	chr17	78315729	78347798	AC061992.2	lincRNA
chr22	35994449	35994657	GrummtHeLaTRNAseq_peak_78190	88	4.97719	11.4061	8.85606	chr22	35992321	36000469	RP1-78B3.1	lincRNA
chr6	57951947	57952188	GrummtHeLaTRNAseq_peak_96152	88	4.44162	11.4117	8.86139	chr6	57919912	57961382	GUSBP1	lincRNA
chr2	111327501	111327730	GrummtHeLaTRNAseq_peak_68286	87	3.90218	11.2763	8.73405	chr2	111006015	111523376	MIR4435-2HG	lincRNA
chr3	6673430	6673613	GrummtHeLaTRNAseq_peak_80256	87	4.9136	11.2631	8.72168	chr3	6490460	6736750	AC069277.2	lincRNA
chr17	78278241	78278403	GrummtHeLaTRNAseq_peak_52463	87	4.94519	11.3343	8.78832	chr17	78261349	78278492	RP11-219G17.4	lincRNA
chr21	16275246	16275408	GrummtHeLaTRNAseq_peak_74788	87	3.66823	11.2551	8.7141	chr21	15928296	16645467	MIR99AHG	lincRNA
chr2	87464991	87465236	GrummtHeLaTRNAseq_peak_67494	87	2.98957	11.3245	8.77947	chr2	87454781	87636740	LINC00152	lincRNA
chr3	6673430	6673613	GrummtHeLaTRNAseq_peak_80256	87	4.9136	11.2631	8.72168	chr3	6631008	6805479	GRM7-AS3	lincRNA
chr9	33597968	33598303	GrummtHeLaTRNAseq_peak_110711	87	2.63074	11.346	8.79955	chr9	33580695	33607874	CYP4F26P	lincRNA
chr6	71361411	71361592	GrummtHeLaTRNAseq_peak_96213	87	6.0696	11.3299	8.78438	chr6	71343427	71420745	LINC00472	lincRNA
chrX	115935244	115935636	GrummtHeLaTRNAseq_peak_118643	87	3.32752	11.3177	8.77307	chrX	115694880	115969130	DANT2	lincRNA
chr21	43330402	43330595	GrummtHeLaTRNAseq_peak_75642	87	3.62049	11.3288	8.78339	chr21	43322417	43332039	LINC00322	lincRNA
chr8	114282457	114282779	GrummtHeLaTRNAseq_peak_108330	87	6.0696	11.3299	8.78438	chr8	114282067	114295839	RP11-267L5.1	lincRNA
chr14	101711098	101711673	GrummtHeLaTRNAseq_peak_32643	87	3.55552	11.3267	8.78151	chr14	101634454	101731108	RP11-1029J19.5	lincRNA
chr15	99431690	99431902	GrummtHeLaTRNAseq_peak_37339	87	4.51777	11.2972	8.75363	chr15	99423769	99435160	RP11-20G13.1	lincRNA
chr16	89685941	89686118	GrummtHeLaTRNAseq_peak_44480	87	2.14626	11.3181	8.77347	chr16	89682620	89686569	RP11-368I7.4	lincRNA
chr18	39373064	39373329	GrummtHeLaTRNAseq_peak_55880	87	5.6205	11.2818	8.73909	chr18	39206917	39800322	RP11-244M2.1	lincRNA
chr18	39703053	39703285	GrummtHeLaTRNAseq_peak_55904	87	4.65416	11.319	8.77423	chr18	39206917	39800322	RP11-244M2.1	lincRNA
chr18	39473358	39473751	GrummtHeLaTRNAseq_peak_55887	87	5.85264	11.331	8.78536	chr18	39206917	39800322	RP11-244M2.1	lincRNA
chr18	39700031	39700213	GrummtHeLaTRNAseq_peak_55903	87	4.76808	11.2643	8.72278	chr18	39206917	39800322	RP11-244M2.1	lincRNA
chr19	13836763	13837129	GrummtHeLaTRNAseq_peak_59601	87	1.93012	11.3263	8.78123	chr19	13823880	13842928	MIR24-2	lincRNA
chr17	78318538	78318734	GrummtHeLaTRNAseq_peak_52468	87	2.95831	11.3431	8.79677	chr17	78315729	78347798	AC061992.2	lincRNA
chr19	47672782	47672960	GrummtHeLaTRNAseq_peak_62888	87	2.8248	11.297	8.75353	chr19	47607524	47733098	CTD-2571L23.8	lincRNA
chr19	17488990	17489075	GrummtHeLaTRNAseq_peak_60263	87	2.39388	11.3363	8.79029	chr19	17488990	17511889	CTD-3131K8.2	lincRNA
chr6	71361411	71361592	GrummtHeLaTRNAseq_peak_96213	87	6.0696	11.3299	8.78438	chr6	71295173	71417436	RP3-331H24.5	lincRNA
chr7	65752674	65752879	GrummtHeLaTRNAseq_peak_102133	87	3.74492	11.2736	8.73156	chr7	65647010	65770810	RP11-479O9.4	lincRNA
chr2	111217044	111217552	GrummtHeLaTRNAseq_peak_68258	86	5.18281	11.1483	8.61357	chr2	111006015	111523376	MIR4435-2HG	lincRNA
chr2	111355202	111355461	GrummtHeLaTRNAseq_peak_68294	86	6.18649	11.1432	8.60895	chr2	111006015	111523376	MIR4435-2HG	lincRNA
chr16	88091614	88091874	GrummtHeLaTRNAseq_peak_43995	86	2.75949	11.2371	8.69696	chr16	88088041	88100985	RP11-863P13.4	lincRNA
chrX	131705447	131705639	GrummtHeLaTRNAseq_peak_118936	86	4.34486	11.1525	8.61747	chrX	131688779	131830862	FIRRE	lincRNA
chr1	144906943	144907105	GrummtHeLaTRNAseq_peak_6799	86	5.03018	11.1764	8.64014	chr1	144641371	144919902	RP11-289H16.1	lincRNA
chr9	96707522	96707683	GrummtHeLaTRNAseq_peak_111973	86	6.18649	11.1432	8.60895	chr9	96687050	96774318	RP11-535M15.1	lincRNA
chr1	194189994	194190154	GrummtHeLaTRNAseq_peak_9121	86	6.18649	11.1432	8.60895	chr1	193473224	194198708	RP11-563D10.1	lincRNA
chr13	64003378	64003581	GrummtHeLaTRNAseq_peak_28797	86	6.18649	11.1432	8.60895	chr13	63851197	64076044	LINC00355	lincRNA
chr1	780250	780459	GrummtHeLaTRNAseq_peak_68	86	3.85947	11.1367	8.60657	chr1	586071	827796	RP5-857K21.4	lincRNA
chr1	765199	765364	GrummtHeLaTRNAseq_peak_61	86	5.54754	11.1436	8.60924	chr1	586071	827796	RP5-857K21.4	lincRNA
chr12	131366984	131367155	GrummtHeLaTRNAseq_peak_27620	86	6.18649	11.1432	8.60895	chr12	131347470	131367555	RP13-507P19.2	lincRNA
chr13	46464181	46464386	GrummtHeLaTRNAseq_peak_28597	86	6.18649	11.1432	8.60895	chr13	46455131	46515958	LINC01198	lincRNA
chr6	8165478	8165640	GrummtHeLaTRNAseq_peak_94180	86	6.18649	11.1432	8.60895	chr6	8102711	8343139	RP11-203H2.1	lincRNA
chr1	511523	511715	GrummtHeLaTRNAseq_peak_36	86	6.18649	11.1432	8.60895	chr1	365389	522928	RP4-669L17.10	lincRNA
chr1	780250	780459	GrummtHeLaTRNAseq_peak_68	86	3.85947	11.1367	8.60657	chr1	778747	810065	RP11-206L10.9	lincRNA
chr5	181313678	181313848	GrummtHeLaTRNAseq_peak_93388	86	6.18649	11.1432	8.60895	chr5	181306502	181324685	AC138035.2	lincRNA
chr5	25189824	25190025	GrummtHeLaTRNAseq_peak_89519	86	6.18649	11.1432	8.60895	chr5	25187800	25324386	RP11-184E9.1	lincRNA
chr8	127911342	127911543	GrummtHeLaTRNAseq_peak_108654	86	2.62663	11.1639	8.62837	chr8	127794526	128187101	PVT1	lincRNA
chr5	25189824	25190025	GrummtHeLaTRNAseq_peak_89519	86	6.18649	11.1432	8.60895	chr5	25087450	25190956	RP11-549K20.1	lincRNA
chr8	127190293	127190532	GrummtHeLaTRNAseq_peak_108586	86	2.41821	11.1514	8.61648	chr8	126556323	127419050	PCAT1	lincRNA
chr8	127198644	127198905	GrummtHeLaTRNAseq_peak_108590	86	2.40413	11.1648	8.62915	chr8	126556323	127419050	PCAT1	lincRNA
chr8	127190293	127190532	GrummtHeLaTRNAseq_peak_108586	86	2.41821	11.1514	8.61648	chr8	127072694	127227541	CASC19	lincRNA
chr8	127198644	127198905	GrummtHeLaTRNAseq_peak_108590	86	2.40413	11.1648	8.62915	chr8	127072694	127227541	CASC19	lincRNA
chr12	19814930	19815121	GrummtHeLaTRNAseq_peak_22937	86	6.18649	11.1432	8.60895	chr12	19775451	20012261	RP11-405A12.2	lincRNA
chr12	131366984	131367155	GrummtHeLaTRNAseq_peak_27620	86	6.18649	11.1432	8.60895	chr12	131366660	131371059	RP13-507P19.1	lincRNA
chr12	131863507	131863735	GrummtHeLaTRNAseq_peak_27664	86	6.18649	11.1432	8.60895	chr12	131857420	131864538	RP11-417L19.2	lincRNA
chr14	70326286	70326537	GrummtHeLaTRNAseq_peak_31603	86	6.18649	11.1432	8.60895	chr14	70255629	70343388	RP11-718G2.5	lincRNA
chr15	67421213	67421471	GrummtHeLaTRNAseq_peak_35863	86	6.18649	11.1432	8.60895	chr15	67290636	67521844	IQCH-AS1	lincRNA
chr1	185321990	185322195	GrummtHeLaTRNAseq_peak_9042	86	6.18649	11.1432	8.60895	chr1	185321157	185335039	GS1-279B7.1	lincRNA
chr15	28726433	28726594	GrummtHeLaTRNAseq_peak_33818	86	6.18649	11.1432	8.60895	chr15	28719377	28738431	RP11-578F21.6	lincRNA
chr18	5243637	5243976	GrummtHeLaTRNAseq_peak_55041	86	6.00641	11.2196	8.68075	chr18	5237826	5290608	LINC00667	lincRNA
chr17	78341598	78341781	GrummtHeLaTRNAseq_peak_52476	86	3.58222	11.1854	8.64864	chr17	78315729	78347798	AC061992.2	lincRNA
chr19	47694839	47695455	GrummtHeLaTRNAseq_peak_62895	86	2.65624	11.2114	8.67301	chr19	47607524	47733098	CTD-2571L23.8	lincRNA
chr19	16542746	16542922	GrummtHeLaTRNAseq_peak_60042	86	3.07399	11.1807	8.64415	chr19	16542746	16544814	CTD-3222D19.12	lincRNA
chr1	2547090	2547255	GrummtHeLaTRNAseq_peak_706	86	3.95159	11.1622	8.62669	chr1	2530064	2547460	RP3-395M20.12	lincRNA
chr1	148434100	148434342	GrummtHeLaTRNAseq_peak_7091	86	4.73988	11.1977	8.66006	chr1	148290889	148519604	LINC01138	lincRNA
chr17	32127691	32127859	GrummtHeLaTRNAseq_peak_48386	86	6.18649	11.1432	8.60895	chr17	32127595	32128454	CTD-2095E4.5	lincRNA
chr2	180872705	180873081	GrummtHeLaTRNAseq_peak_69364	86	6.18649	11.1432	8.60895	chr2	180692104	180916939	SCHLAP1	lincRNA
chrX	98881179	98881352	GrummtHeLaTRNAseq_peak_118269	86	6.18649	11.1432	8.60895	chrX	98450688	98892061	RP11-485F13.1	lincRNA
chr1	16748977	16749192	GrummtHeLaTRNAseq_peak_1924	86	6.18649	11.1432	8.60895	chr1	16739938	16750589	RP5-1182A14.7	lincRNA
chr8	12538477	12538655	GrummtHeLaTRNAseq_peak_106223	86	6.18649	11.1432	8.60895	chr8	12467693	12665588	RP11-419I17.1	lincRNA
chr8	12555145	12555336	GrummtHeLaTRNAseq_peak_106226	86	6.18649	11.1432	8.60895	chr8	12467693	12665588	RP11-419I17.1	lincRNA
chr22	46112002	46112660	GrummtHeLaTRNAseq_peak_79342	85	1.88954	11.0299	8.50621	chr22	46053869	46113928	MIRLET7BHG	lincRNA
chr21	16612241	16612415	GrummtHeLaTRNAseq_peak_74824	85	4.55246	11.0676	8.54163	chr21	15928296	16645467	MIR99AHG	lincRNA
chrX	73989766	73989981	GrummtHeLaTRNAseq_peak_117997	85	3.92138	11.0666	8.54071	chrX	73944182	74070408	JPX	lincRNA
chrX	74104428	74104684	GrummtHeLaTRNAseq_peak_118009	85	4.96246	11.0292	8.50562	chrX	73940435	74293574	FTX	lincRNA
chrX	74195369	74195529	GrummtHeLaTRNAseq_peak_118022	85	3.99752	11.0285	8.50504	chrX	73940435	74293574	FTX	lincRNA
chrX	73989766	73989981	GrummtHeLaTRNAseq_peak_117997	85	3.92138	11.0666	8.54071	chrX	73940435	74293574	FTX	lincRNA
chrX	53141882	53142049	GrummtHeLaTRNAseq_peak_117314	85	2.97135	11.0387	8.5144	chrX	53094145	53170914	KANTR	lincRNA
chr7	104998923	104999083	GrummtHeLaTRNAseq_peak_104216	85	4.01367	11.0778	8.55134	chr7	104940943	105000713	RP11-325F22.2	lincRNA
chr15	40062856	40063097	GrummtHeLaTRNAseq_peak_34180	85	4.0218	11.1026	8.57447	chr15	40039242	40076539	SRP14-AS1	lincRNA
chr8	119234506	119234703	GrummtHeLaTRNAseq_peak_108382	85	5.52364	11.0981	8.57038	chr8	119214625	119246848	RP11-4K16.2	lincRNA
chr8	141280085	141280257	GrummtHeLaTRNAseq_peak_109172	85	3.62217	11.0876	8.56048	chr8	141278228	141292862	RP11-10J21.5	lincRNA
chr14	101666367	101666567	GrummtHeLaTRNAseq_peak_32636	85	5.71532	11.0814	8.5546	chr14	101634454	101731108	RP11-1029J19.5	lincRNA
chr14	104843091	104843690	GrummtHeLaTRNAseq_peak_33293	85	3.56071	11.1045	8.57623	chr14	104842663	104845916	CTD-3051D23.1	lincRNA
chr17	43164602	43164774	GrummtHeLaTRNAseq_peak_49496	85	3.55005	11.0643	8.53868	chr17	43148368	43171037	RP11-242D8.1	lincRNA
chr19	47729441	47729756	GrummtHeLaTRNAseq_peak_62904	85	3.263	11.0351	8.51111	chr19	47607524	47733098	CTD-2571L23.8	lincRNA
chr19	51692544	51692731	GrummtHeLaTRNAseq_peak_63535	85	2.35796	11.0268	8.50344	chr19	51685363	51693456	SPACA6P-AS	lincRNA
chr7	65770435	65770615	GrummtHeLaTRNAseq_peak_102137	85	4.55246	11.0676	8.54163	chr7	65647010	65770810	RP11-479O9.4	lincRNA
chr10	47970173	47970351	GrummtHeLaTRNAseq_peak_12330	85	3.56071	11.1045	8.57623	chr10	47970043	47973496	CH17-360D5.3	lincRNA
chr10	47970173	47970351	GrummtHeLaTRNAseq_peak_12330	85	3.56071	11.1045	8.57623	chr10	47908064	47991877	CH17-360D5.2	lincRNA
chr20	32584617	32584903	GrummtHeLaTRNAseq_peak_72029	84	5.88389	11.0046	8.48245	chr20	32564992	32608893	RP11-410N8.4	lincRNA
chr16	88094227	88094568	GrummtHeLaTRNAseq_peak_43997	84	2.85608	10.9544	8.43522	chr16	88088041	88100985	RP11-863P13.4	lincRNA
chr1	116493542	116493742	GrummtHeLaTRNAseq_peak_6463	84	5.63598	10.9361	8.4181	chr1	116493016	116499212	RP5-1086K13.1	lincRNA
chr9	35779522	35779699	GrummtHeLaTRNAseq_peak_110951	84	4.76153	10.9173	8.40039	chr9	35772163	35790432	RP11-112J3.16	lincRNA
chr6	71383538	71383791	GrummtHeLaTRNAseq_peak_96215	84	5.27691	10.9823	8.46159	chr6	71343427	71420745	LINC00472	lincRNA
chr12	111839841	111839997	GrummtHeLaTRNAseq_peak_26179	84	3.88425	10.9486	8.43001	chr12	111839764	111842902	MAPKAPK5-AS1	lincRNA
chr8	127833217	127833386	GrummtHeLaTRNAseq_peak_108631	84	2.68424	10.9227	8.40553	chr8	127794526	128187101	PVT1	lincRNA
chr8	128088834	128089038	GrummtHeLaTRNAseq_peak_108709	84	3.39627	10.9324	8.41464	chr8	127794526	128187101	PVT1	lincRNA
chr6	2286276	2286447	GrummtHeLaTRNAseq_peak_93836	84	4.40284	11.0001	8.47832	chr6	2245718	2525976	GMDS-AS1	lincRNA
chr11	29446230	29446868	GrummtHeLaTRNAseq_peak_16977	84	4.51546	10.9755	8.45511	chr11	29335878	29989328	RP11-460B17.3	lincRNA
chr11	29446230	29446868	GrummtHeLaTRNAseq_peak_16977	84	4.51546	10.9755	8.45511	chr11	29445487	29457393	RP11-460B17.2	lincRNA
chr12	52179240	52179438	GrummtHeLaTRNAseq_peak_24086	84	2.6651	10.9568	8.43742	chr12	52164115	52223813	LINC00592	lincRNA
chr17	27334258	27334464	GrummtHeLaTRNAseq_peak_47756	84	6.08447	10.9699	8.44987	chr17	27333241	27352828	RP11-173M1.4	lincRNA
chr6	71383538	71383791	GrummtHeLaTRNAseq_peak_96215	84	5.27691	10.9823	8.46159	chr6	71295173	71417436	RP3-331H24.5	lincRNA
chr22	46013805	46014333	GrummtHeLaTRNAseq_peak_79309	84	4.77631	10.9512	8.43231	chr22	46013606	46015498	CITF22-92A6.1	lincRNA
chr10	47972678	47972920	GrummtHeLaTRNAseq_peak_12333	84	3.52892	10.9844	8.46347	chr10	47970043	47973496	CH17-360D5.3	lincRNA
chr10	47972678	47972920	GrummtHeLaTRNAseq_peak_12333	84	3.52892	10.9844	8.46347	chr10	47908064	47991877	CH17-360D5.2	lincRNA
chr1	149695587	149695753	GrummtHeLaTRNAseq_peak_7198	84	4.92928	10.9567	8.43742	chr1	149606334	149705716	LINC00869	lincRNA
chr2	87455519	87456109	GrummtHeLaTRNAseq_peak_67489	83	3.93421	10.8342	8.32248	chr2	87454781	87636740	LINC00152	lincRNA
chr2	87490154	87490561	GrummtHeLaTRNAseq_peak_67501	83	3.77678	10.864	8.35038	chr2	87454781	87636740	LINC00152	lincRNA
chrX	74240120	74240559	GrummtHeLaTRNAseq_peak_118033	83	2.80988	10.8634	8.34988	chrX	73940435	74293574	FTX	lincRNA
chr21	42925392	42925558	GrummtHeLaTRNAseq_peak_75563	83	4.33665	10.8271	8.31579	chr21	42916803	42925646	ERVH48-1	lincRNA
chr6	71401595	71401779	GrummtHeLaTRNAseq_peak_96219	83	4.86422	10.814	8.30346	chr6	71343427	71420745	LINC00472	lincRNA
chr9	129343452	129343689	GrummtHeLaTRNAseq_peak_113875	83	3.04902	10.8599	8.34649	chr9	129332300	129359541	LINC01503	lincRNA
chr3	195679128	195679431	GrummtHeLaTRNAseq_peak_85487	83	3.31664	10.8291	8.31767	chr3	195658062	195739964	LINC00969	lincRNA
chr17	49361150	49361249	GrummtHeLaTRNAseq_peak_50354	83	4.24217	10.8738	8.3598	chr17	49361150	49369998	RP11-1079K10.3	lincRNA
chr5	6770172	6770340	GrummtHeLaTRNAseq_peak_89122	83	3.79032	10.9088	8.39256	chr5	6765891	6833120	RP11-332J15.3	lincRNA
chr12	123081539	123081861	GrummtHeLaTRNAseq_peak_27237	83	2.36694	10.8526	8.33977	chr12	123081384	123084744	RP11-197N18.7	lincRNA
chr11	29453189	29453488	GrummtHeLaTRNAseq_peak_16978	83	5.03479	10.8392	8.32723	chr11	29335878	29989328	RP11-460B17.3	lincRNA
chr11	29453189	29453488	GrummtHeLaTRNAseq_peak_16978	83	5.03479	10.8392	8.32723	chr11	29445487	29457393	RP11-460B17.2	lincRNA
chr14	101728437	101728603	GrummtHeLaTRNAseq_peak_32648	83	4.02231	10.8242	8.3131	chr14	101634454	101731108	RP11-1029J19.5	lincRNA
chr16	29203643	29204000	GrummtHeLaTRNAseq_peak_40825	83	3.6934	10.8391	8.32723	chr16	29139661	29216706	RP11-426C22.5	lincRNA
chr16	88238138	88238321	GrummtHeLaTRNAseq_peak_44021	83	4.73223	10.85	8.33729	chr16	88234785	88302511	LA16c-444G7.1	lincRNA
chr16	14321837	14322007	GrummtHeLaTRNAseq_peak_39721	83	3.09474	10.8846	8.36982	chr16	14301389	14331067	MIR193BHG	lincRNA
chr17	81966273	81966589	GrummtHeLaTRNAseq_peak_53449	83	2.65574	10.8954	8.38005	chr17	81965632	81966589	RP11-498C9.17	lincRNA
chr19	16620217	16620388	GrummtHeLaTRNAseq_peak_60061	83	2.86498	10.8273	8.31596	chr19	16610411	16636531	CTC-429P9.2	lincRNA
chr19	47688137	47688293	GrummtHeLaTRNAseq_peak_62893	83	3.56069	10.8622	8.3487	chr19	47607524	47733098	CTD-2571L23.8	lincRNA
chr6	71401595	71401779	GrummtHeLaTRNAseq_peak_96219	83	4.86422	10.814	8.30346	chr6	71295173	71417436	RP3-331H24.5	lincRNA
chr5	151770975	151771134	GrummtHeLaTRNAseq_peak_92446	83	4.61698	10.905	8.38895	chr5	151770242	151771508	RP11-54C4.3	lincRNA
chr21	45002438	45002706	GrummtHeLaTRNAseq_peak_76043	83	1.99921	10.8789	8.36453	chr21	44999208	45004727	PICSAR	lincRNA
chr21	10338408	10338658	GrummtHeLaTRNAseq_peak_74710	83	4.02231	10.8242	8.3131	chr21	10328411	10342737	AP003900.6	lincRNA
chr2	87455519	87456109	GrummtHeLaTRNAseq_peak_67489	83	3.93421	10.8342	8.32248	chr2	87439523	87459044	AC133644.2	lincRNA
chr2	89570976	89571163	GrummtHeLaTRNAseq_peak_67574	83	5.58429	10.841	8.32892	chr2	89542842	89585652	RP4-614C10.2	lincRNA
chr2	111274944	111275139	GrummtHeLaTRNAseq_peak_68270	82	4.09373	10.7497	8.24312	chr2	111006015	111523376	MIR4435-2HG	lincRNA
chr21	43447448	43447657	GrummtHeLaTRNAseq_peak_75679	82	1.80723	10.7676	8.25999	chr21	43446601	43453902	LINC00319	lincRNA
chr20	50313981	50314161	GrummtHeLaTRNAseq_peak_73565	82	3.75	10.7749	8.26699	chr20	50292709	50315488	LINC01270	lincRNA
chr2	74930263	74930628	GrummtHeLaTRNAseq_peak_67241	82	4.3043	10.742	8.23614	chr2	74918148	74938418	LINC01291	lincRNA
chr2	87496706	87496880	GrummtHeLaTRNAseq_peak_67502	82	3.84061	10.8092	8.29901	chr2	87454781	87636740	LINC00152	lincRNA
chrX	73952198	73952428	GrummtHeLaTRNAseq_peak_117987	82	3.36427	10.8027	8.29284	chrX	73944182	74070408	JPX	lincRNA
chrX	73953915	73954080	GrummtHeLaTRNAseq_peak_117988	82	3.28688	10.7043	8.20061	chrX	73944182	74070408	JPX	lincRNA
chr2	111274944	111275139	GrummtHeLaTRNAseq_peak_68270	82	4.09373	10.7497	8.24312	chr2	111265283	111279880	AC068491.2	lincRNA
chr7	66554712	66554870	GrummtHeLaTRNAseq_peak_102229	82	2.82701	10.7891	8.2802	chr7	66526088	66592397	GS1-124K5.11	lincRNA
chr7	66589607	66589802	GrummtHeLaTRNAseq_peak_102237	82	3.59491	10.7427	8.23683	chr7	66526088	66592397	GS1-124K5.11	lincRNA
chrX	73952198	73952428	GrummtHeLaTRNAseq_peak_117987	82	3.36427	10.8027	8.29284	chrX	73940435	74293574	FTX	lincRNA
chrX	73953915	73954080	GrummtHeLaTRNAseq_peak_117988	82	3.28688	10.7043	8.20061	chrX	73940435	74293574	FTX	lincRNA
chr20	50313981	50314161	GrummtHeLaTRNAseq_peak_73565	82	3.75	10.7749	8.26699	chr20	50310711	50321342	LINC01271	lincRNA
chr1	41242491	41242722	GrummtHeLaTRNAseq_peak_4275	82	4.29362	10.7138	8.20956	chr1	41242373	41284861	RP11-399E6.1	lincRNA
chr1	493753	493909	GrummtHeLaTRNAseq_peak_32	82	4.09373	10.7497	8.24312	chr1	365389	522928	RP4-669L17.10	lincRNA
chr11	83072576	83073098	GrummtHeLaTRNAseq_peak_20678	82	3.66854	10.7534	8.24654	chr11	83072052	83107789	RAB30-AS1	lincRNA
chr11	83082804	83083090	GrummtHeLaTRNAseq_peak_20682	82	3.66854	10.7534	8.24654	chr11	83072052	83107789	RAB30-AS1	lincRNA
chr8	128047201	128047444	GrummtHeLaTRNAseq_peak_108699	82	2.85497	10.7715	8.26375	chr8	127794526	128187101	PVT1	lincRNA
chr5	27475481	27475814	GrummtHeLaTRNAseq_peak_89521	82	2.98269	10.7202	8.2156	chr5	27217714	27496994	LINC01021	lincRNA
chr8	127109096	127109253	GrummtHeLaTRNAseq_peak_108567	82	4.53852	10.716	8.21162	chr8	126556323	127419050	PCAT1	lincRNA
chr8	127109096	127109253	GrummtHeLaTRNAseq_peak_108567	82	4.53852	10.716	8.21162	chr8	127072694	127227541	CASC19	lincRNA
chr11	83072576	83073098	GrummtHeLaTRNAseq_peak_20678	82	3.66854	10.7534	8.24654	chr11	83072402	83097196	RP11-113K21.4	lincRNA
chr11	83082804	83083090	GrummtHeLaTRNAseq_peak_20682	82	3.66854	10.7534	8.24654	chr11	83072402	83097196	RP11-113K21.4	lincRNA
chr14	101730704	101730880	GrummtHeLaTRNAseq_peak_32651	82	3.99723	10.7497	8.24308	chr14	101634454	101731108	RP11-1029J19.5	lincRNA
chr14	101730704	101730880	GrummtHeLaTRNAseq_peak_32651	82	3.99723	10.7497	8.24308	chr14	101730437	101732522	LINC00239	lincRNA
chr16	90220768	90220950	GrummtHeLaTRNAseq_peak_44665	82	5.53355	10.7473	8.24084	chr16	90173217	90222851	AC137934.1	lincRNA
chr17	20237929	20238089	GrummtHeLaTRNAseq_peak_47583	82	3.53885	10.7816	8.27324	chr17	20185082	20322973	AC004702.2	lincRNA
chr17	43155540	43155751	GrummtHeLaTRNAseq_peak_49494	82	4.2123	10.7921	8.28312	chr17	43148368	43171037	RP11-242D8.1	lincRNA
chr18	39391500	39391665	GrummtHeLaTRNAseq_peak_55884	82	5.76627	10.7967	8.28733	chr18	39206917	39800322	RP11-244M2.1	lincRNA
chr19	47696055	47696274	GrummtHeLaTRNAseq_peak_62896	82	2.5894	10.757	8.25005	chr19	47607524	47733098	CTD-2571L23.8	lincRNA
chr7	65740464	65740628	GrummtHeLaTRNAseq_peak_102129	82	3.46196	10.7295	8.22431	chr7	65647010	65770810	RP11-479O9.4	lincRNA
chr22	35993780	35993947	GrummtHeLaTRNAseq_peak_78189	82	4.83234	10.7436	8.23755	chr22	35992321	36000469	RP1-78B3.1	lincRNA
chrX	131793015	131793375	GrummtHeLaTRNAseq_peak_118958	81	3.65011	10.6896	8.18681	chrX	131688779	131830862	FIRRE	lincRNA
chrX	102817888	102818160	GrummtHeLaTRNAseq_peak_118362	81	5.31745	10.7026	8.19895	chrX	102769158	102885406	LINC00630	lincRNA
chr7	130872431	130872620	GrummtHeLaTRNAseq_peak_104879	81	5.48372	10.655	8.15421	chr7	130853720	130930682	AC016831.7	lincRNA
chr9	62801857	62802025	GrummtHeLaTRNAseq_peak_111208	81	4.63249	10.6194	8.12088	chr9	62801461	62813486	LINC01410	lincRNA
chr10	6840487	6840657	GrummtHeLaTRNAseq_peak_11419	81	4.94649	10.6527	8.15211	chr10	6779549	6879450	LINC00707	lincRNA
chr5	17403998	17404158	GrummtHeLaTRNAseq_peak_89487	81	3.21256	10.6012	8.10389	chr5	17403889	17443619	RP11-321E2.3	lincRNA
chr3	125907826	125908098	GrummtHeLaTRNAseq_peak_83681	81	2.88936	10.6027	8.10529	chr3	125907765	125916360	RP11-666A20.4	lincRNA
chr8	127971965	127972271	GrummtHeLaTRNAseq_peak_108675	81	2.93291	10.6507	8.15036	chr8	127794526	128187101	PVT1	lincRNA
chr8	127961282	127961595	GrummtHeLaTRNAseq_peak_108671	81	2.64415	10.6641	8.1628	chr8	127794526	128187101	PVT1	lincRNA
chr12	123084378	123084577	GrummtHeLaTRNAseq_peak_27239	81	2.50752	10.6174	8.11911	chr12	123081384	123084744	RP11-197N18.7	lincRNA
chr8	127153006	127153307	GrummtHeLaTRNAseq_peak_108576	81	2.86146	10.6304	8.13126	chr8	126556323	127419050	PCAT1	lincRNA
chr8	127208241	127208452	GrummtHeLaTRNAseq_peak_108593	81	2.04091	10.6871	8.18459	chr8	126556323	127419050	PCAT1	lincRNA
chr8	127208241	127208452	GrummtHeLaTRNAseq_peak_108593	81	2.04091	10.6871	8.18459	chr8	127072694	127227541	CASC19	lincRNA
chr8	127153006	127153307	GrummtHeLaTRNAseq_peak_108576	81	2.86146	10.6304	8.13126	chr8	127072694	127227541	CASC19	lincRNA
chr16	29190988	29191215	GrummtHeLaTRNAseq_peak_40820	81	3.13905	10.6884	8.18576	chr16	29139661	29216706	RP11-426C22.5	lincRNA
chr19	24035528	24035688	GrummtHeLaTRNAseq_peak_60857	81	5.45914	10.6093	8.11143	chr19	24033401	24077377	CTD-2017D11.1	lincRNA
chr21	6332938	6333180	GrummtHeLaTRNAseq_peak_74544	81	3.69756	10.5996	8.10236	chr21	6318434	6360415	CH507-145C22.1	lincRNA
chr21	6071839	6072018	GrummtHeLaTRNAseq_peak_74503	81	2.79384	10.5995	8.10232	chr21	6060340	6076305	CH507-42P11.5	lincRNA
chr2	111307530	111307697	GrummtHeLaTRNAseq_peak_68277	80	3.91584	10.5059	8.01442	chr2	111006015	111523376	MIR4435-2HG	lincRNA
chr7	77690059	77690225	GrummtHeLaTRNAseq_peak_103157	80	5.43478	10.564	8.06883	chr7	77657659	77696267	APTR	lincRNA
chr14	96944995	96945321	GrummtHeLaTRNAseq_peak_32447	80	4.48769	10.5927	8.09582	chr14	96931367	96945394	LINC00618	lincRNA
chr1	119245503	119245661	GrummtHeLaTRNAseq_peak_6546	80	4.57736	10.4908	8.00045	chr1	119230313	119327915	RP11-418J17.3	lincRNA
chr21	37220981	37221159	GrummtHeLaTRNAseq_peak_75272	80	4.33912	10.5305	8.03752	chr21	37208503	37221736	DSCR9	lincRNA
chr6	71360526	71360686	GrummtHeLaTRNAseq_peak_96212	80	5.59841	10.4975	8.00664	chr6	71343427	71420745	LINC00472	lincRNA
chrX	115929299	115929601	GrummtHeLaTRNAseq_peak_118639	80	3.24528	10.5289	8.03607	chrX	115694880	115969130	DANT2	lincRNA
chr10	130213553	130214005	GrummtHeLaTRNAseq_peak_15359	80	3.77003	10.5817	8.08547	chr10	130213488	130483193	RP11-540N6.1	lincRNA
chr16	28284980	28285207	GrummtHeLaTRNAseq_peak_40600	80	4.91203	10.5795	8.08332	chr16	28284885	28292064	RP11-57A19.2	lincRNA
chr12	113753699	113753855	GrummtHeLaTRNAseq_peak_26420	80	4.47515	10.5621	8.06722	chr12	113583886	113773726	LINC01234	lincRNA
chr11	12980566	12980761	GrummtHeLaTRNAseq_peak_16721	80	5.82431	10.5243	8.03168	chr11	12961541	12989597	LINC00958	lincRNA
chr11	29394818	29395090	GrummtHeLaTRNAseq_peak_16974	80	4.75442	10.5707	8.07534	chr11	29335878	29989328	RP11-460B17.3	lincRNA
chr11	62052054	62052257	GrummtHeLaTRNAseq_peak_18064	80	4.36183	10.5883	8.09166	chr11	62049863	62082184	RP11-810P12.5	lincRNA
chr15	31229028	31229189	GrummtHeLaTRNAseq_peak_33947	80	5.65327	10.5956	8.09857	chr15	31221999	31230838	RP11-16E12.2	lincRNA
chr17	78622611	78622794	GrummtHeLaTRNAseq_peak_52526	80	3.4854	10.5833	8.08698	chr17	78605233	78632155	CTD-2357A8.3	lincRNA
chr17	78621489	78622027	GrummtHeLaTRNAseq_peak_52525	80	3.5438	10.5592	8.06448	chr17	78605233	78632155	CTD-2357A8.3	lincRNA
chr17	77526359	77526578	GrummtHeLaTRNAseq_peak_52406	80	4.87805	10.507	8.01542	chr17	77516887	77536601	RP11-13K12.2	lincRNA
chr6	71360526	71360686	GrummtHeLaTRNAseq_peak_96212	80	5.59841	10.4975	8.00664	chr6	71295173	71417436	RP3-331H24.5	lincRNA
chr7	30403611	30403958	GrummtHeLaTRNAseq_peak_101261	80	5.05878	10.5423	8.04862	chr7	30390885	30412375	LINC01176	lincRNA
chr2	89580174	89580351	GrummtHeLaTRNAseq_peak_67577	80	5.65327	10.5956	8.09857	chr2	89542842	89585652	RP4-614C10.2	lincRNA
chr16	28284980	28285207	GrummtHeLaTRNAseq_peak_40600	80	4.91203	10.5795	8.08332	chr16	28258686	28292173	RP11-57A19.7	lincRNA
chr19	35091007	35091163	GrummtHeLaTRNAseq_peak_61191	79	4.67898	10.4019	7.91685	chr19	35090930	35113664	CTD-2527I21.15	lincRNA
chr21	16146462	16146630	GrummtHeLaTRNAseq_peak_74769	79	5.36299	10.4299	7.94311	chr21	15928296	16645467	MIR99AHG	lincRNA
chr10	87355207	87355387	GrummtHeLaTRNAseq_peak_13628	79	3.89206	10.4342	7.94728	chr10	87341685	87357882	LINC00863	lincRNA
chr1	6238725	6238889	GrummtHeLaTRNAseq_peak_906	79	4.0783	10.4215	7.93532	chr1	6234692	6239444	LINC00337	lincRNA
chr7	130898075	130898334	GrummtHeLaTRNAseq_peak_104883	79	3.16994	10.4154	7.92958	chr7	130876809	130913310	MIR29A	lincRNA
chrX	74146236	74146530	GrummtHeLaTRNAseq_peak_118016	79	5.36299	10.4299	7.94311	chrX	73940435	74293574	FTX	lincRNA
chrX	45847081	45847407	GrummtHeLaTRNAseq_peak_116925	79	2.95729	10.4041	7.91896	chrX	45847042	45851541	RP5-1158E12.3	lincRNA
chr10	132420161	132420331	GrummtHeLaTRNAseq_peak_15483	79	2.49889	10.4149	7.92912	chr10	132419083	132420953	RP11-432J24.2	lincRNA
chr7	130898075	130898334	GrummtHeLaTRNAseq_peak_104883	79	3.16994	10.4154	7.92958	chr7	130853720	130930682	AC016831.7	lincRNA
chrX	115888499	115888655	GrummtHeLaTRNAseq_peak_118626	79	3.13751	10.4773	7.98764	chrX	115694880	115969130	DANT2	lincRNA
chr7	1740085	1740361	GrummtHeLaTRNAseq_peak_99991	79	1.87146	10.402	7.91696	chr7	1738630	1742291	ELFN1-AS1	lincRNA
chr5	17385971	17386162	GrummtHeLaTRNAseq_peak_89479	79	2.56735	10.4589	7.97053	chr5	17378906	17387310	CTD-2139B15.4	lincRNA
chr8	99013387	99013743	GrummtHeLaTRNAseq_peak_108124	79	5.38671	10.4742	7.98465	chr8	98958277	99013743	RP11-410L14.2	lincRNA
chr8	141278971	141279236	GrummtHeLaTRNAseq_peak_109171	79	3.7357	10.4703	7.98122	chr8	141278228	141292862	RP11-10J21.5	lincRNA
chr14	69194996	69195451	GrummtHeLaTRNAseq_peak_31507	79	5.79335	10.4708	7.98158	chr14	69183017	69214092	RP11-363J20.1	lincRNA
chr16	29167865	29168021	GrummtHeLaTRNAseq_peak_40813	79	3.37813	10.4067	7.92135	chr16	29139661	29216706	RP11-426C22.5	lincRNA
chr16	72320002	72320351	GrummtHeLaTRNAseq_peak_42902	79	5.02104	10.4653	7.97646	chr16	72236281	72665014	LINC01572	lincRNA
chr18	80049034	80049427	GrummtHeLaTRNAseq_peak_56452	79	3.33181	10.4485	7.96067	chr18	80046900	80095482	RP11-795F19.1	lincRNA
chr17	78322482	78322638	GrummtHeLaTRNAseq_peak_52470	79	2.83113	10.4641	7.97539	chr17	78315729	78347798	AC061992.2	lincRNA
chr16	3006120	3006240	GrummtHeLaTRNAseq_peak_38967	79	4.2944	10.4161	7.93021	chr16	3006120	3007388	LA16c-380H5.5	lincRNA
chr7	65753310	65753466	GrummtHeLaTRNAseq_peak_102134	79	3.64657	10.4278	7.94121	chr7	65647010	65770810	RP11-479O9.4	lincRNA
chr10	47970802	47971111	GrummtHeLaTRNAseq_peak_12331	79	3.39263	10.4628	7.97415	chr10	47970043	47973496	CH17-360D5.3	lincRNA
chr10	47970802	47971111	GrummtHeLaTRNAseq_peak_12331	79	3.39263	10.4628	7.97415	chr10	47908064	47991877	CH17-360D5.2	lincRNA
chr2	111425082	111425238	GrummtHeLaTRNAseq_peak_68303	78	3.70199	10.3603	7.87791	chr2	111006015	111523376	MIR4435-2HG	lincRNA
chr17	43360344	43360555	GrummtHeLaTRNAseq_peak_49551	78	3.25054	10.3366	7.85557	chr17	43338741	43389199	LINC00910	lincRNA
chr3	6519904	6520267	GrummtHeLaTRNAseq_peak_80232	78	4.26146	10.3314	7.85078	chr3	6490460	6736750	AC069277.2	lincRNA
chr3	6654543	6655037	GrummtHeLaTRNAseq_peak_80249	78	4.49708	10.3021	7.82326	chr3	6490460	6736750	AC069277.2	lincRNA
chr22	46110874	46111048	GrummtHeLaTRNAseq_peak_79341	78	1.80567	10.2921	7.81417	chr22	46053869	46113928	MIRLET7BHG	lincRNA
chr12	121799343	121799537	GrummtHeLaTRNAseq_peak_26964	78	2.07056	10.2892	7.81137	chr12	121795267	121803906	LINC01089	lincRNA
chr3	6654543	6655037	GrummtHeLaTRNAseq_peak_80249	78	4.49708	10.3021	7.82326	chr3	6631008	6805479	GRM7-AS3	lincRNA
chr9	94176686	94177007	GrummtHeLaTRNAseq_peak_111819	78	4.03249	10.2934	7.81526	chr9	94176492	94259545	MIRLET7DHG	lincRNA
chr7	1585227	1585385	GrummtHeLaTRNAseq_peak_99975	78	3.56066	10.3777	7.89413	chr7	1570073	1589626	PSMG3-AS1	lincRNA
chr1	913060	913352	GrummtHeLaTRNAseq_peak_99	78	2.41136	10.3107	7.83143	chr1	911435	914948	RP11-54O7.1	lincRNA
chrX	53123595	53123768	GrummtHeLaTRNAseq_peak_117311	78	4.64947	10.3355	7.85462	chrX	53094145	53170914	KANTR	lincRNA
chr7	5428295	5428681	GrummtHeLaTRNAseq_peak_100518	78	3.05893	10.319	7.83917	chr7	5426277	5428927	RP11-1275H24.1	lincRNA
chrX	115935999	115936280	GrummtHeLaTRNAseq_peak_118644	78	3.20873	10.3738	7.89044	chrX	115694880	115969130	DANT2	lincRNA
chr7	1738986	1739312	GrummtHeLaTRNAseq_peak_99989	78	1.83936	10.3479	7.86625	chr7	1738630	1742291	ELFN1-AS1	lincRNA
chr2	3533342	3533519	GrummtHeLaTRNAseq_peak_64795	78	3.84537	10.2927	7.81467	chr2	3531813	3536873	AC108488.4	lincRNA
chr22	26742790	26743014	GrummtHeLaTRNAseq_peak_77539	78	5.14668	10.3698	7.8867	chr22	26672747	26780893	MIATNB	lincRNA
chr5	18736723	18736910	GrummtHeLaTRNAseq_peak_89497	78	5.7324	10.3654	7.88256	chr5	18704433	18746173	CTD-2023M8.1	lincRNA
chr8	127981236	127981426	GrummtHeLaTRNAseq_peak_108676	78	3.0978	10.2985	7.82002	chr8	127794526	128187101	PVT1	lincRNA
chr8	128016050	128016232	GrummtHeLaTRNAseq_peak_108687	78	2.46978	10.3441	7.86268	chr8	127794526	128187101	PVT1	lincRNA
chr5	17381428	17381740	GrummtHeLaTRNAseq_peak_89477	78	2.8088	10.3411	7.85989	chr5	17378906	17387310	CTD-2139B15.4	lincRNA
chr6	2272787	2273004	GrummtHeLaTRNAseq_peak_93832	78	4.25059	10.3034	7.82446	chr6	2245718	2525976	GMDS-AS1	lincRNA
chr14	70595437	70595737	GrummtHeLaTRNAseq_peak_31618	78	4.79512	10.3292	7.84877	chr14	70593314	70641204	CTD-2540L5.5	lincRNA
chr18	23977761	23977923	GrummtHeLaTRNAseq_peak_55689	78	5.7324	10.3654	7.88256	chr18	23957754	23982556	RP11-403A21.1	lincRNA
chr9	94176686	94177007	GrummtHeLaTRNAseq_peak_111819	78	4.03249	10.2934	7.81526	chr9	94166258	94200902	RP11-2B6.2	lincRNA
chr1	913060	913352	GrummtHeLaTRNAseq_peak_99	78	2.41136	10.3107	7.83143	chr1	904834	915976	RP11-54O7.16	lincRNA
chr12	121799343	121799537	GrummtHeLaTRNAseq_peak_26964	78	2.07056	10.2892	7.81137	chr12	121797511	121801972	RP11-347I19.8	lincRNA
chr21	9345126	9345475	GrummtHeLaTRNAseq_peak_74688	78	5.49182	10.3058	7.82668	chr21	9325013	9368775	bP-21264C1.2	lincRNA
chr1	207807913	207808082	GrummtHeLaTRNAseq_peak_9713	77	3.91279	10.2256	7.7515	chr1	207801518	207879115	C1orf132	lincRNA
chr21	16606910	16607097	GrummtHeLaTRNAseq_peak_74823	77	4.62033	10.2698	7.79297	chr21	15928296	16645467	MIR99AHG	lincRNA
chr2	87544289	87544457	GrummtHeLaTRNAseq_peak_67517	77	5.64334	10.2108	7.73763	chr2	87454781	87636740	LINC00152	lincRNA
chr1	121002108	121002264	GrummtHeLaTRNAseq_peak_6655	77	4.7467	10.2247	7.75062	chr1	120913184	121009291	LINC00623	lincRNA
chr2	41932186	41932419	GrummtHeLaTRNAseq_peak_65977	77	4.59155	10.2046	7.732	chr2	41931599	41933909	AC104654.2	lincRNA
chr12	113766068	113766224	GrummtHeLaTRNAseq_peak_26423	77	4.5773	10.1723	7.70143	chr12	113583886	113773726	LINC01234	lincRNA
chr14	76781853	76782085	GrummtHeLaTRNAseq_peak_32010	77	3.58477	10.2179	7.74434	chr14	76781733	76786724	RP11-488C13.5	lincRNA
chr14	76781853	76782085	GrummtHeLaTRNAseq_peak_32010	77	3.58477	10.2179	7.74434	chr14	76778952	76782249	RP11-488C13.7	lincRNA
chr17	20307392	20307570	GrummtHeLaTRNAseq_peak_47603	77	3.65581	10.2088	7.73595	chr17	20185082	20322973	AC004702.2	lincRNA
chr22	30977338	30977507	GrummtHeLaTRNAseq_peak_77936	77	3.40316	10.2751	7.79798	chr22	30976515	30978848	RP3-430N8.11	lincRNA
chr10	75398633	75399047	GrummtHeLaTRNAseq_peak_13278	77	2.85402	10.2365	7.76194	chr10	75279726	75401246	RP11-399K21.11	lincRNA
chr20	33656131	33656307	GrummtHeLaTRNAseq_peak_72118	77	1.7983	10.2397	7.76484	chr20	33655701	33656423	RP1-63M2.7	lincRNA
chr21	6328442	6328753	GrummtHeLaTRNAseq_peak_74542	77	3.22122	10.215	7.74161	chr21	6318434	6360415	CH507-145C22.1	lincRNA
chr5	112419899	112420081	GrummtHeLaTRNAseq_peak_91195	77	5.64334	10.2108	7.73763	chr5	112419583	112420978	EPB41L4A-AS2	lincRNA
chr21	6090624	6090791	GrummtHeLaTRNAseq_peak_74512	77	1.81331	10.2172	7.74366	chr21	6084364	6091407	CH507-42P11.6	lincRNA
chr2	111423274	111423488	GrummtHeLaTRNAseq_peak_68302	76	4.06186	10.0931	7.63145	chr2	111006015	111523376	MIR4435-2HG	lincRNA
chr18	79679076	79679260	GrummtHeLaTRNAseq_peak_56413	76	5.82258	10.1526	7.68318	chr18	79638928	79679745	RP11-567M16.3	lincRNA
chr7	66402507	66402878	GrummtHeLaTRNAseq_peak_102201	76	4.28376	10.0902	7.6288	chr7	66376044	66493566	LINC00174	lincRNA
chr7	39781665	39781864	GrummtHeLaTRNAseq_peak_101461	76	5.55701	10.0601	7.60049	chr7	39733430	39793092	LINC00265	lincRNA
chr3	6699537	6699768	GrummtHeLaTRNAseq_peak_80258	76	5.58549	10.1099	7.64726	chr3	6490460	6736750	AC069277.2	lincRNA
chr22	46094731	46094931	GrummtHeLaTRNAseq_peak_79334	76	1.8641	10.0839	7.62305	chr22	46053869	46113928	MIRLET7BHG	lincRNA
chr9	62376268	62376657	GrummtHeLaTRNAseq_peak_111205	76	5.82258	10.1526	7.68318	chr9	62374128	62376836	RP11-111F5.4	lincRNA
chr15	69074411	69074627	GrummtHeLaTRNAseq_peak_35937	76	5.82258	10.1526	7.68318	chr15	69072926	69095820	EWSAT1	lincRNA
chr21	16463968	16464416	GrummtHeLaTRNAseq_peak_74810	76	4.28376	10.0902	7.6288	chr21	15928296	16645467	MIR99AHG	lincRNA
chr2	87539173	87539476	GrummtHeLaTRNAseq_peak_67516	76	4.87556	10.1658	7.69557	chr2	87454781	87636740	LINC00152	lincRNA
chr2	87609002	87609170	GrummtHeLaTRNAseq_peak_67522	76	5.55701	10.0601	7.60049	chr2	87454781	87636740	LINC00152	lincRNA
chr1	48196197	48196355	GrummtHeLaTRNAseq_peak_4994	76	5.82258	10.1526	7.68318	chr1	48172972	48206857	RP5-1024N4.2	lincRNA
chr1	144917211	144917404	GrummtHeLaTRNAseq_peak_6801	76	5.82258	10.1526	7.68318	chr1	144641371	144919902	RP11-289H16.1	lincRNA
chr1	144895390	144895722	GrummtHeLaTRNAseq_peak_6796	76	4.54905	10.108	7.64558	chr1	144641371	144919902	RP11-289H16.1	lincRNA
chr10	101717200	101717720	GrummtHeLaTRNAseq_peak_14311	76	3.36348	10.1249	7.66138	chr10	101701994	101730037	RP11-190J1.3	lincRNA
chr1	226083728	226083949	GrummtHeLaTRNAseq_peak_10250	76	5.22495	10.1699	7.69932	chr1	226083590	226090465	RP11-396C23.2	lincRNA
chr3	6699537	6699768	GrummtHeLaTRNAseq_peak_80258	76	5.58549	10.1099	7.64726	chr3	6631008	6805479	GRM7-AS3	lincRNA
chr1	121124654	121124814	GrummtHeLaTRNAseq_peak_6663	76	5.82258	10.1526	7.68318	chr1	121118126	121146826	RP11-439A17.4	lincRNA
chr10	97841561	97841721	GrummtHeLaTRNAseq_peak_14032	76	5.82258	10.1526	7.68318	chr10	97828478	97849798	LINC00866	lincRNA
chr2	191245951	191246172	GrummtHeLaTRNAseq_peak_69467	76	5.82258	10.1526	7.68318	chr2	191229165	191246172	AC092614.2	lincRNA
chr2	34133482	34133643	GrummtHeLaTRNAseq_peak_65844	76	5.82258	10.1526	7.68318	chr2	33706886	34738231	LINC01320	lincRNA
chr2	60420332	60420490	GrummtHeLaTRNAseq_peak_66511	76	5.82258	10.1526	7.68318	chr2	60336446	60439828	AC007381.3	lincRNA
chr8	128825834	128825996	GrummtHeLaTRNAseq_peak_108717	76	5.82258	10.1526	7.68318	chr8	128634199	129683770	CCDC26	lincRNA
chrX	74117872	74118040	GrummtHeLaTRNAseq_peak_118011	76	5.79123	10.0997	7.63769	chrX	73940435	74293574	FTX	lincRNA
chr2	97423921	97424103	GrummtHeLaTRNAseq_peak_67885	76	3.2431	10.0918	7.63038	chr2	97416165	97433527	AC159540.1	lincRNA
chr13	46467189	46467347	GrummtHeLaTRNAseq_peak_28598	76	5.82258	10.1526	7.68318	chr13	46455131	46515958	LINC01198	lincRNA
chr9	81709961	81710151	GrummtHeLaTRNAseq_peak_111437	76	5.82258	10.1526	7.68318	chr9	81689713	81776900	RP11-154D17.1	lincRNA
chrX	11048310	11048725	GrummtHeLaTRNAseq_peak_116251	76	5.04541	10.1702	7.69956	chrX	10847578	11111220	RP11-120D5.1	lincRNA
chrX	11024053	11024226	GrummtHeLaTRNAseq_peak_116246	76	4.08102	10.1451	7.68031	chrX	10847578	11111220	RP11-120D5.1	lincRNA
chr9	68322372	68322533	GrummtHeLaTRNAseq_peak_111305	76	5.82258	10.1526	7.68318	chr9	68306528	68330626	RP11-561O23.5	lincRNA
chr1	58814670	58814879	GrummtHeLaTRNAseq_peak_5423	76	5.82258	10.1526	7.68318	chr1	58785128	58901109	LINC01135	lincRNA
chrX	115889681	115889860	GrummtHeLaTRNAseq_peak_118627	76	2.9342	10.1038	7.64164	chrX	115694880	115969130	DANT2	lincRNA
chrX	115942298	115942543	GrummtHeLaTRNAseq_peak_118646	76	2.76757	10.1129	7.65011	chrX	115694880	115969130	DANT2	lincRNA
chr1	13657551	13657727	GrummtHeLaTRNAseq_peak_1668	76	5.82258	10.1526	7.68318	chr1	13657311	13659910	CTA-520D8.2	lincRNA
chr10	6877347	6877550	GrummtHeLaTRNAseq_peak_11420	76	5.82258	10.1526	7.68318	chr10	6779549	6879450	LINC00707	lincRNA
chr8	127822726	127822951	GrummtHeLaTRNAseq_peak_108628	76	2.43172	10.0671	7.60723	chr8	127794526	128187101	PVT1	lincRNA
chr8	128027520	128027687	GrummtHeLaTRNAseq_peak_108693	76	2.33573	10.0991	7.63715	chr8	127794526	128187101	PVT1	lincRNA
chr5	177939622	177939737	GrummtHeLaTRNAseq_peak_93098	76	5.82258	10.1526	7.68318	chr5	177939622	177983054	RP11-1252I4.2	lincRNA
chr4	13761108	13761397	GrummtHeLaTRNAseq_peak_86861	76	5.82258	10.1526	7.68318	chr4	13654374	14003756	LINC01182	lincRNA
chr3	126267304	126267488	GrummtHeLaTRNAseq_peak_83705	76	5.82258	10.1526	7.68318	chr3	126266747	126291525	RP11-71E19.1	lincRNA
chr8	89750119	89750378	GrummtHeLaTRNAseq_peak_107963	76	5.38922	10.12	7.65673	chr8	89585872	89757812	RP11-37B2.1	lincRNA
chr8	74604114	74604279	GrummtHeLaTRNAseq_peak_107889	76	5.82258	10.1526	7.68318	chr8	74599775	74823313	MIR2052HG	lincRNA
chr11	65763916	65764080	GrummtHeLaTRNAseq_peak_18859	76	3.48104	10.0965	7.63468	chr11	65745729	65771585	RP11-770G2.2	lincRNA
chr14	58794720	58794878	GrummtHeLaTRNAseq_peak_31012	76	5.82258	10.1526	7.68318	chr14	58646631	59184247	LINC01500	lincRNA
chr16	29217513	29217753	GrummtHeLaTRNAseq_peak_40828	76	4.06186	10.0931	7.63145	chr16	29215385	29221040	RP11-426C22.4	lincRNA
chr3	195923224	195923386	GrummtHeLaTRNAseq_peak_85525	76	5.82258	10.1526	7.68318	chr3	195913078	195954485	RP11-480A16.1	lincRNA
chr16	90156693	90156993	GrummtHeLaTRNAseq_peak_44654	76	5.82258	10.1526	7.68318	chr16	90102271	90178344	FAM157C	lincRNA
chr16	90146902	90147063	GrummtHeLaTRNAseq_peak_44652	76	5.82258	10.1526	7.68318	chr16	90102271	90178344	FAM157C	lincRNA
chr16	68933269	68933446	GrummtHeLaTRNAseq_peak_42428	76	4.4323	10.1485	7.68318	chr16	68927547	68948261	RP11-521L9.1	lincRNA
chr15	32558411	32558730	GrummtHeLaTRNAseq_peak_33997	76	5.82258	10.1526	7.68318	chr15	32536047	32587613	RP11-1000B6.3	lincRNA
chr15	32562795	32562957	GrummtHeLaTRNAseq_peak_33998	76	5.82258	10.1526	7.68318	chr15	32536047	32587613	RP11-1000B6.3	lincRNA
chr16	90156693	90156993	GrummtHeLaTRNAseq_peak_44654	76	5.82258	10.1526	7.68318	chr16	90110574	90168225	RP11-356C4.5	lincRNA
chr16	90146902	90147063	GrummtHeLaTRNAseq_peak_44652	76	5.82258	10.1526	7.68318	chr16	90110574	90168225	RP11-356C4.5	lincRNA
chr18	39799875	39800120	GrummtHeLaTRNAseq_peak_55907	76	5.82258	10.1526	7.68318	chr18	39206917	39800322	RP11-244M2.1	lincRNA
chr19	47667480	47667685	GrummtHeLaTRNAseq_peak_62885	76	3.09527	10.087	7.62589	chr19	47607524	47733098	CTD-2571L23.8	lincRNA
chr6	163413481	163413955	GrummtHeLaTRNAseq_peak_97719	76	5.82258	10.1526	7.68318	chr6	163413065	163413960	CAHM	lincRNA
chr6	30284108	30284269	GrummtHeLaTRNAseq_peak_94688	76	5.82258	10.1526	7.68318	chr6	30234039	30326134	HCG17	lincRNA
chr6	21851814	21851982	GrummtHeLaTRNAseq_peak_94418	76	5.82258	10.1526	7.68318	chr6	21664185	22654455	CASC15	lincRNA
chr4	140756528	140756831	GrummtHeLaTRNAseq_peak_88208	76	5.82258	10.1526	7.68318	chr4	140756528	140757921	RP11-102N12.3	lincRNA
chr18	79679076	79679260	GrummtHeLaTRNAseq_peak_56413	76	5.82258	10.1526	7.68318	chr18	79677287	79679358	RP11-567M16.6	lincRNA
chr21	7679147	7679424	GrummtHeLaTRNAseq_peak_74604	76	5.41451	10.166	7.69565	chr21	7669397	7681742	CH507-338C24.1	lincRNA
chr2	97423921	97424103	GrummtHeLaTRNAseq_peak_67885	76	3.2431	10.0918	7.63038	chr2	97421075	97434847	AC159540.2	lincRNA
chr21	8383763	8383924	GrummtHeLaTRNAseq_peak_74637	76	5.82258	10.1526	7.68318	chr21	8380643	8454792	CH507-528H12.1	lincRNA
chr17	9802498	9802707	GrummtHeLaTRNAseq_peak_46849	76	5.82258	10.1526	7.68318	chr17	9764186	9805100	RP11-477N12.6	lincRNA
chr8	12494602	12494799	GrummtHeLaTRNAseq_peak_106220	76	5.82258	10.1526	7.68318	chr8	12467693	12665588	RP11-419I17.1	lincRNA
chr19	11674229	11674463	GrummtHeLaTRNAseq_peak_59339	75	4.65274	10.0203	7.56344	chr19	11639754	11686569	CTC-499B15.5	lincRNA
chr21	16397287	16397635	GrummtHeLaTRNAseq_peak_74804	75	3.21739	9.98754	7.53277	chr21	15928296	16645467	MIR99AHG	lincRNA
[truncated: 1,434 more rows]
