# Supplementary material for: HIF1α-AS1 is a DNA:DNA:RNA triplex-forming lncRNA interacting with the HUSH complex
Source: Nat Commun. 2022 Nov 2;13:6563. doi: 10.1038/s41467-022-34252-2 (PMC9630315; doi:10.1038/s41467-022-34252-2)
Supplement: Supplementary file 8 — Supplementary Data 6 [file 41467_2022_34252_MOESM8_ESM.xlsx]

## Sheet: Supplementary Data 6
Protein names	Gene names	Significant	y -Log Student's T-test p-value H_C	x log2 ( H/C)	p value	fold enriched	log2 C1	log2 C2	log2 C3	log2 C4	log2 C5	log2 H1	log2 H2	log2 H3	log2 H4	log2 H5	Only identified by site	Reverse	Potential contaminant	Student's T-test Significant H_C	Student's T-test significant	Peptides	Razor + unique peptides	Unique peptides	Sequence coverage [%]	Unique + razor sequence coverage [%]	Unique sequence coverage [%]	Mol. weight [kDa]	Q-value	Score	Intensity	MS/MS Count	Peptides C1	Peptides C2	Peptides C3	Peptides C4	Peptides C5	Peptides H1	Peptides H2	Peptides H3	Peptides H4	Peptides H5	Razor + unique peptides C1	Razor + unique peptides C2	Razor + unique peptides C3	Razor + unique peptides C4	Razor + unique peptides C5	Razor + unique peptides H1	Razor + unique peptides H2
M-phase phosphoprotein 8	MPHOSPH8	+	2.33773	3.77732	0.00459478	13.7116	23.9032	21.4307	22.2889	23.0214	22.437	23.1148	26.6364	27.5823	26.4387	28.1956				+	H_C	3	3	3	4.1	4.1	4.1	97.181	0	8.1217	815790000	6	0	0	0	0	0	0	1	1	2	2	0	0	0	0	0	0	1
Nuclear cap-binding protein subunit 2	NCBP2	+	2.03534	1.74452	0.00921844	3.35083	24.2881	21.8972	21.5553	22.0129	22.7122	24.6619	24.0997	23.7433	24.2129	24.4704				+	H_C	3	3	3	25	25	25	18.001	0	21.631	82343000	8	2	0	0	0	0	3	1	1	1	1	2	0	0	0	0	3	1
60S ribosomal protein L10	RPL10	+	2.01933	0.481983	0.00956463	1.39666	30.1311	30.434	30.2518	29.8401	30.1501	30.3276	30.7233	30.6885	30.524	30.9537				+	H_C	17	17	5	61.7	61.7	23.4	24.604	0	237.72	18113000000	185	11	12	8	9	11	9	11	11	11	13	11	12	8	9	11	9	11
WD repeat-containing protein 46	WDR46	+	2.00927	3.47967	0.00978891	11.1554	26.399	21.7438	21.3764	22.6668	21.3327	25.9277	25.6217	27.7076	26.106	25.5538				+	H_C	7	7	7	16.9	16.9	16.9	68.07	0	37.425	811650000	18	2	0	0	0	0	2	1	6	3	3	2	0	0	0	0	2	1
M-phase phosphoprotein 6	MPHOSPH6	+	1.72832	1.70743	0.0186932	3.26579	26.0311	25.2356	23.4804	22.9627	25.1143	26.2339	26.0344	26.2732	26.3729	26.4467				+	H_C	6	6	6	44.4	44.4	44.4	16.848	0	23.861	634980000	17	1	1	0	1	1	4	3	3	4	2	1	1	0	1	1	4	3
Serine/arginine-rich splicing factor 2	SRSF2	+	1.66668	0.369907	0.0215438	1.29227	30.0672	29.739	29.6445	29.5462	29.3796	30.0297	29.9983	30.2726	29.9038	30.0214				+	H_C	8	8	8	46.9	46.9	46.9	15.156	0	210.56	9233200000	98	8	6	5	7	6	7	6	7	5	7	8	6	5	7	6	7	6
Insulin-like growth factor 2 mRNA-binding protein 2	IGF2BP2	+	1.64914	2.04282	0.0224313	4.1205	22.3208	26.3067	24.4178	24.3552	25.7434	26.2454	26.5262	26.8903	26.2714	27.4246				+	H_C	12	10	10	26.6	23.8	23.8	66.785	0	72.572	860980000	38	1	7	4	3	5	7	7	8	6	8	0	5	2	1	3	5	5
Developmentally-regulated GTP-binding protein 1	DRG1	+	1.58479	1.43159	0.0260139	2.69743	22.0106	22.7366	22.2483	21.6517	24.4896	23.4487	23.9931	24.1448	24.3898	24.3183				+	H_C	1	1	1	15.9	15.9	15.9	6.6316	0	4.5821	132600000	3	0	0	0	0	1	0	1	1	1	1	0	0	0	0	1	0	1
Heterogeneous nuclear ribonucleoprotein A1;Heterogeneous nuclear ribonucleoprotein A1, N-terminally processed;Heterogeneous nuclear ribonucleoprotein A1-like 2	HNRNPA1;HNRNPA1L2	+	1.56978	0.571951	0.0269288	1.48653	33.038	33.0361	33.0736	32.6247	32.968	33.013	33.4641	33.9931	33.1972	33.9328				+	H_C	33	33	33	70.2	70.2	70.2	38.746	0	323.31	103770000000	464	15	21	19	16	21	20	21	27	22	23	15	21	19	16	21	20	21
Actin, cytoplasmic 1;Actin, cytoplasmic 1, N-terminally processed	ACTB	+	1.55993	1.94118	0.0275469	3.84021	27.9451	28.548	27.745	29.3924	27.2328	29.2353	29.6179	32.041	28.6558	31.0193				+	H_C	50	2	2	98.4	7.2	7.2	41.736	0	201.75	11477000000	50	30	36	35	32	32	40	35	42	36	42	1	1	1	1	1	1	1
Serine/threonine-protein phosphatase PP1-alpha catalytic subunit;Serine/threonine-protein phosphatase	PPP1CA	+	1.55504	1.0929	0.0278589	2.13303	25.1993	24.9292	25.3744	24.5372	24.1004	25.5086	25.2831	26.1681	25.5162	27.1292				+	H_C	8	8	3	29.7	29.7	10.6	37.512	0	83.225	665380000	22	1	1	4	1	2	1	2	4	2	5	1	1	4	1	2	1	2
Pinin	PNN	+	1.55348	0.194773	0.0279589	1.14454	30.9695	31.0685	30.7528	30.7979	30.977	31.0712	31.1908	30.9652	31.1884	31.1241				+	H_C	29	29	29	31.4	31.4	31.4	81.613	0	323.31	25364000000	269	19	17	15	15	19	23	16	15	17	22	19	17	15	15	19	23	16
U3 small nucleolar RNA-interacting protein 2	RRP9	+	1.50279	2.0879	0.0314205	4.25128	21.4193	22.4687	23.159	24.8684	24.7641	25.1559	24.9983	27.1181	24.483	25.3637				+	H_C	7	7	7	20	20	20	51.84	0	41.997	368840000	15	0	0	0	2	2	2	1	5	2	3	0	0	0	2	2	2	1
Myosin regulatory light chain 12A;Myosin regulatory light chain 12B	MYL12A;MYL12B	+	1.49405	0.654392	0.0320591	1.57395	29.4018	29.4737	29.012	29.0163	29.377	29.659	29.6403	30.7815	29.4915	29.9805				+	H_C	11	11	11	64.4	64.4	64.4	20.457	0	237.79	8589800000	104	4	7	6	5	7	9	10	10	8	7	4	7	6	5	7	9	10
RNA-binding protein Raly	RALY	+	1.45737	0.317643	0.034884	1.24629	31.4782	31.9234	31.4438	31.667	31.7314	31.6876	32.0145	32.0538	31.8621	32.214				+	H_C	29	29	29	59.2	59.2	59.2	32.463	0	323.31	44997000000	298	21	19	17	15	17	20	22	21	20	21	21	19	17	15	17	20	22
Zinc finger protein 638	ZNF638	+	1.41765	1.23756	0.0382255	2.35799	27.1542	27.2795	26.2722	26.9647	25.7234	27.0787	27.5454	28.8578	27.1897	28.9102				+	H_C	17	17	17	12.4	12.4	12.4	220.62	0	80.478	2888200000	57	5	4	2	3	2	5	6	13	6	14	5	4	2	3	2	5	6
Supervillin	SVIL	+	1.4095	1.00134	0.0389492	2.00186	27.508	27.7494	26.8698	26.1086	27.3422	27.441	28.1053	28.9663	27.5753	28.4969				+	H_C	25	25	25	18.9	18.9	18.9	247.74	0	213.7	3133000000	91	9	10	5	2	6	5	11	17	8	13	9	10	5	2	6	5	11
Chromatin target of PRMT1 protein	CHTOP	+	1.40162	0.339149	0.0396628	1.26501	29.5893	29.7513	29.589	29.7314	29.7089	29.7299	29.8163	30.3085	29.847	30.3641				+	H_C	8	8	8	35.9	35.9	35.9	26.396	0	124.09	12115000000	145	6	5	3	5	6	6	6	6	5	8	6	5	3	5	6	6	6
Heterogeneous nuclear ribonucleoprotein L	HNRNPL	+	1.36256	0.432735	0.0433948	1.34979	31.5802	31.643	31.413	31.2461	31.5492	31.607	31.7967	32.4861	31.6194	32.0859				+	H_C	31	31	31	69.6	69.6	69.6	64.132	0	323.31	39079000000	430	20	22	18	16	18	18	25	27	18	23	20	22	18	16	18	18	25
Deoxynucleotidyltransferase terminal-interacting protein 2	DNTTIP2	+	1.3429	0.441396	0.0454046	1.35792	27.8161	27.5404	28.0552	27.7027	27.4517	27.9182	27.8837	28.569	27.9149	28.4872				+	H_C	18	18	18	32.8	32.8	32.8	84.468	0	323.31	3357300000	86	5	6	8	7	5	7	6	14	7	10	5	6	8	7	5	7	6
RNA-binding motif protein, X chromosome;RNA-binding motif protein, X chromosome, N-terminally processed	RBMX	+	1.33065	0.338116	0.0467039	1.2641	32.2192	32.4211	32.0278	32.1096	32.2447	32.2114	32.4702	32.7376	32.3727	32.9211				+	H_C	43	43	17	71.4	71.4	33.5	42.331	0	323.31	70135000000	551	26	31	22	25	29	29	34	36	33	34	26	31	22	25	29	29	34
Laminin subunit gamma-1	LAMC1	+	1.31446	1.75409	0.0484773	3.37314	25.3245	22.9401	24.6119	25.975	25.9139	26.3226	26.3532	28.4355	25.3902	27.0342				+	H_C	15	15	15	13.1	13.1	13.1	177.6	0	222.43	1272300000	46	2	1	3	6	3	5	5	12	2	7	2	1	3	6	3	5	5
SAFB-like transcription modulator	SLTM	+	1.30485	1.11271	0.0495621	2.16252	27.6248	27.7347	27.4283	28.3071	27.4107	27.9553	28.1423	29.9609	28.1324	29.8783				+	H_C	24	24	24	23.8	23.8	23.8	117.15	0	323.31	5789700000	98	7	7	6	8	5	6	6	17	7	20	7	7	6	8	5	6	6
[truncated: 87 more columns]
